# Supplementary material for: Impact of the secretome of activated pancreatic stellate cells on growth and differentiation of pancreatic tumour cells
Source: Sci Rep. 2019 Mar 28;9:5303. doi: 10.1038/s41598-019-41740-x (PMC6438963; doi:10.1038/s41598-019-41740-x)
Supplement: Supplementary file 2 — Supplementary Dataset 1-7 [file 41598_2019_41740_MOESM2_ESM.xml]

<?xml version="1.0" encoding="UTF-8"?>
<?mso-application progid="Excel.Sheet"?><Workbook xmlns:o="urn:schemas-microsoft-com:office:office" xmlns:x="urn:schemas-microsoft-com:office:excel" xmlns:html="http://www.w3.org/TR/REC-html40" xmlns:ss="urn:schemas-microsoft-com:office:spreadsheet">
 <DocumentProperties xmlns="urn:schemas-microsoft-com:office:office">
  <Author>marzoq</Author>
  <LastAuthor>Alhamdani, Mohamed Saiel Saeed</LastAuthor>
  <LastPrinted>2018-09-03T09:54:05Z</LastPrinted>
  <Created>2012-07-30T10:34:26Z</Created>
  <LastSaved>2018-09-03T10:03:54Z</LastSaved>
  <Company>DKFZ</Company>
  <Version>14.00</Version>
 </DocumentProperties>
 <OfficeDocumentSettings xmlns="urn:schemas-microsoft-com:office:office">
  <AllowPNG/>
 </OfficeDocumentSettings>
 <ExcelWorkbook xmlns="urn:schemas-microsoft-com:office:excel">
  <WindowHeight>11715</WindowHeight>
  <WindowWidth>18795</WindowWidth>
  <WindowTopX>240</WindowTopX>
  <WindowTopY>315</WindowTopY>
  <ProtectStructure>False</ProtectStructure>
  <ProtectWindows>False</ProtectWindows>
 </ExcelWorkbook>
 <Styles>
  <Style ss:ID="Default" ss:Name="Normal">
   <Alignment ss:Vertical="Bottom"/>
   <Borders/>
   <Font ss:FontName="Calibri" x:Family="Swiss" ss:Size="11" ss:Color="#000000"/>
   <Interior/>
   <NumberFormat/>
   <Protection/>
  </Style>
  <Style ss:ID="s63">
   <Alignment ss:Horizontal="Left" ss:Vertical="Bottom"/>
   <Font ss:FontName="Times New Roman" x:Family="Roman" ss:Size="14" ss:Color="#000000" ss:Bold="1"/>
   <Interior ss:Color="#FFFFFF" ss:Pattern="Solid"/>
  </Style>
  <Style ss:ID="s64">
   <Font ss:FontName="Calibri" x:Family="Swiss" ss:Size="12" ss:Color="#000000" ss:Bold="1"/>
  </Style>
  <Style ss:ID="s65">
   <Alignment ss:Horizontal="Left" ss:Vertical="Bottom"/>
   <Borders>
    <Border ss:Position="Bottom" ss:LineStyle="Continuous" ss:Weight="1"/>
    <Border ss:Position="Left" ss:LineStyle="Continuous" ss:Weight="1"/>
    <Border ss:Position="Right" ss:LineStyle="Continuous" ss:Weight="1"/>
    <Border ss:Position="Top" ss:LineStyle="Continuous" ss:Weight="1"/>
   </Borders>
   <Font ss:FontName="Calibri" x:Family="Swiss" ss:Size="11" ss:Color="#000000" ss:Bold="1"/>
  </Style>
  <Style ss:ID="s66">
   <Alignment ss:Horizontal="Left" ss:Vertical="Center"/>
   <Borders>
    <Border ss:Position="Bottom" ss:LineStyle="Continuous" ss:Weight="1"/>
    <Border ss:Position="Left" ss:LineStyle="Continuous" ss:Weight="1"/>
    <Border ss:Position="Right" ss:LineStyle="Continuous" ss:Weight="1"/>
    <Border ss:Position="Top" ss:LineStyle="Continuous" ss:Weight="1"/>
   </Borders>
   <Font ss:FontName="Calibri" x:Family="Swiss" ss:Size="11" ss:Color="#000000" ss:Bold="1"/>
   <Interior ss:Color="#FFFFFF" ss:Pattern="Solid"/>
  </Style>
  <Style ss:ID="s67">
   <Alignment ss:Horizontal="Left" ss:Vertical="Center"/>
   <Borders>
    <Border ss:Position="Bottom" ss:LineStyle="Continuous" ss:Weight="1"/>
    <Border ss:Position="Left" ss:LineStyle="Continuous" ss:Weight="1"/>
    <Border ss:Position="Right" ss:LineStyle="Continuous" ss:Weight="1"/>
    <Border ss:Position="Top" ss:LineStyle="Continuous" ss:Weight="1"/>
   </Borders>
   <Font ss:FontName="Calibri" x:Family="Swiss" ss:Size="11" ss:Color="#000000"/>
   <Interior ss:Color="#FFFFFF" ss:Pattern="Solid"/>
  </Style>
  <Style ss:ID="s68">
   <Alignment ss:Horizontal="Center" ss:Vertical="Bottom"/>
   <Font ss:FontName="Calibri" x:Family="Swiss" ss:Size="11" ss:Color="#000000" ss:Bold="1"/>
  </Style>
  <Style ss:ID="s70">
   <Alignment ss:Horizontal="Left" ss:Vertical="Bottom" ss:WrapText="1"/>
   <Font ss:FontName="Times New Roman" x:Family="Roman" ss:Size="14" ss:Color="#000000" ss:Bold="1"/>
   <Interior ss:Color="#FFFFFF" ss:Pattern="Solid"/>
  </Style>
  <Style ss:ID="s71">
   <Alignment ss:Horizontal="Center" ss:Vertical="Bottom"/>
   <Font ss:FontName="Calibri" x:Family="Swiss" ss:Size="12" ss:Color="#000000" ss:Bold="1"/>
  </Style>
  <Style ss:ID="s72">
   <Alignment ss:Horizontal="Center" ss:Vertical="Bottom"/>
   <Font ss:FontName="Calibri" x:Family="Swiss" ss:Size="11" ss:Bold="1"/>
  </Style>
  <Style ss:ID="s73">
   <Interior ss:Color="#99CCFF" ss:Pattern="Solid"/>
  </Style>
  <Style ss:ID="s74">
   <Alignment ss:Horizontal="Center" ss:Vertical="Bottom"/>
   <Font ss:FontName="Calibri" x:Family="Swiss" ss:Size="11" ss:Color="#FF0000" ss:Bold="1"/>
  </Style>
  <Style ss:ID="s75">
   <Interior/>
  </Style>
  <Style ss:ID="s76">
   <Alignment ss:Horizontal="Center" ss:Vertical="Bottom"/>
   <Font ss:FontName="Calibri" x:Family="Swiss" ss:Size="11" ss:Color="#FF0000" ss:Bold="1"/>
   <Interior/>
  </Style>
  <Style ss:ID="s77">
   <Font ss:FontName="Calibri" x:Family="Swiss" ss:Size="11" ss:Color="#000000"/>
  </Style>
  <Style ss:ID="s78">
   <NumberFormat ss:Format="Scientific"/>
  </Style>
  <Style ss:ID="s79">
   <NumberFormat/>
  </Style>
  <Style ss:ID="s80">
   <Alignment ss:Horizontal="Left" ss:Vertical="Bottom"/>
  </Style>
  <Style ss:ID="s81">
   <Font ss:FontName="Arial" x:Family="Swiss"/>
  </Style>
 </Styles>
 <Worksheet ss:Name="S1">
  <Table ss:ExpandedColumnCount="11" ss:ExpandedRowCount="724" x:FullColumns="1" x:FullRows="1" ss:DefaultColumnWidth="46.5" ss:DefaultRowHeight="15">
   <Row ss:AutoFitHeight="0" ss:Height="18.75">
    <Cell ss:MergeAcross="10" ss:StyleID="s63"><ss:Data ss:Type="String" xmlns="http://www.w3.org/TR/REC-html40"><B><Font html:Color="#000000">Supplemental Tab. S1:</Font></B><Font html:Color="#000000"> List of antibodies used in the production of the antibody array chip.</Font></ss:Data></Cell>
   </Row>
   <Row ss:Index="3" ss:AutoFitHeight="0" ss:Height="15.75">
    <Cell ss:StyleID="s64"><Data ss:Type="String">symbol</Data></Cell>
    <Cell ss:StyleID="s64"><Data ss:Type="String">Swissprot_Accession</Data></Cell>
    <Cell ss:StyleID="s64"><Data ss:Type="String">Swissprot Entry Name</Data></Cell>
    <Cell ss:StyleID="s64"><Data ss:Type="String">HGNC Name</Data></Cell>
    <Cell ss:StyleID="s64"><Data ss:Type="String">HGNC ID</Data></Cell>
    <Cell ss:StyleID="s64"><Data ss:Type="String">Entrez Gene_ID</Data></Cell>
    <Cell ss:StyleID="s64"><Data ss:Type="String">kegg</Data></Cell>
   </Row>
   <Row ss:AutoFitHeight="0">
    <Cell><Data ss:Type="String">ABCB1</Data></Cell>
    <Cell><Data ss:Type="String">P08183</Data></Cell>
    <Cell><Data ss:Type="String">MDR1_HUMAN</Data></Cell>
    <Cell><Data ss:Type="String">ATP-binding cassette, sub-family B (MDR/TAP), member 1</Data></Cell>
    <Cell><Data ss:Type="Number">40</Data></Cell>
    <Cell><Data ss:Type="Number">5243</Data></Cell>
    <Cell><Data ss:Type="String">hsa:5243</Data></Cell>
   </Row>
   <Row ss:AutoFitHeight="0">
    <Cell><Data ss:Type="String">ABCG2</Data></Cell>
    <Cell><Data ss:Type="String">Q9UNQ0</Data></Cell>
    <Cell><Data ss:Type="String">ABCG2_HUMAN</Data></Cell>
    <Cell><Data ss:Type="String">ATP-binding cassette, sub-family G (WHITE), member 2</Data></Cell>
    <Cell><Data ss:Type="Number">74</Data></Cell>
    <Cell><Data ss:Type="Number">9429</Data></Cell>
    <Cell><Data ss:Type="String">hsa:9429</Data></Cell>
   </Row>
   <Row ss:AutoFitHeight="0">
    <Cell><Data ss:Type="String">ACHE</Data></Cell>
    <Cell><Data ss:Type="String">P22303</Data></Cell>
    <Cell><Data ss:Type="String">ACES_HUMAN</Data></Cell>
    <Cell><Data ss:Type="String">acetylcholinesterase (Yt blood group)</Data></Cell>
    <Cell><Data ss:Type="Number">108</Data></Cell>
    <Cell><Data ss:Type="Number">43</Data></Cell>
    <Cell><Data ss:Type="String">hsa:43</Data></Cell>
   </Row>
   <Row ss:AutoFitHeight="0">
    <Cell><Data ss:Type="String">ACTB</Data></Cell>
    <Cell><Data ss:Type="String">P60709</Data></Cell>
    <Cell><Data ss:Type="String">ACTB_HUMAN</Data></Cell>
    <Cell><Data ss:Type="String">actin, beta</Data></Cell>
    <Cell><Data ss:Type="Number">132</Data></Cell>
    <Cell><Data ss:Type="Number">60</Data></Cell>
    <Cell><Data ss:Type="String">hsa:60</Data></Cell>
   </Row>
   <Row ss:AutoFitHeight="0">
    <Cell><Data ss:Type="String">ACTG1</Data></Cell>
    <Cell><Data ss:Type="String">P63261</Data></Cell>
    <Cell><Data ss:Type="String">ACTG_HUMAN</Data></Cell>
    <Cell><Data ss:Type="String">actin, gamma 1</Data></Cell>
    <Cell><Data ss:Type="Number">144</Data></Cell>
    <Cell><Data ss:Type="Number">71</Data></Cell>
    <Cell><Data ss:Type="String">hsa:71</Data></Cell>
   </Row>
   <Row ss:AutoFitHeight="0">
    <Cell><Data ss:Type="String">ACTN1</Data></Cell>
    <Cell><Data ss:Type="String">P12814</Data></Cell>
    <Cell><Data ss:Type="String">ACTN1_HUMAN</Data></Cell>
    <Cell><Data ss:Type="String">actinin, alpha 1</Data></Cell>
    <Cell><Data ss:Type="Number">163</Data></Cell>
    <Cell><Data ss:Type="Number">87</Data></Cell>
    <Cell><Data ss:Type="String">hsa:87</Data></Cell>
   </Row>
   <Row ss:AutoFitHeight="0">
    <Cell><Data ss:Type="String">ADAM9</Data></Cell>
    <Cell><Data ss:Type="String">Q13443</Data></Cell>
    <Cell><Data ss:Type="String">ADAM9_HUMAN</Data></Cell>
    <Cell><Data ss:Type="String">ADAM metallopeptidase domain 9 (meltrin gamma)</Data></Cell>
    <Cell><Data ss:Type="Number">216</Data></Cell>
    <Cell><Data ss:Type="Number">8754</Data></Cell>
    <Cell><Data ss:Type="String">hsa:8754</Data></Cell>
   </Row>
   <Row ss:AutoFitHeight="0">
    <Cell><Data ss:Type="String">ADCYAP1</Data></Cell>
    <Cell><Data ss:Type="String">P18509</Data></Cell>
    <Cell><Data ss:Type="String">PACA_HUMAN</Data></Cell>
    <Cell><Data ss:Type="String">adenylate cyclase activating polypeptide 1 (pituitary)</Data></Cell>
    <Cell><Data ss:Type="Number">241</Data></Cell>
    <Cell><Data ss:Type="Number">116</Data></Cell>
    <Cell><Data ss:Type="String">hsa:116</Data></Cell>
   </Row>
   <Row ss:AutoFitHeight="0">
    <Cell><Data ss:Type="String">AGR2</Data></Cell>
    <Cell><Data ss:Type="String">O95994</Data></Cell>
    <Cell><Data ss:Type="String">AGR2_HUMAN</Data></Cell>
    <Cell><Data ss:Type="String">anterior gradient homolog 2 (Xenopus laevis)</Data></Cell>
    <Cell><Data ss:Type="Number">328</Data></Cell>
    <Cell><Data ss:Type="Number">10551</Data></Cell>
    <Cell><Data ss:Type="String">hsa:10551</Data></Cell>
   </Row>
   <Row ss:AutoFitHeight="0">
    <Cell><Data ss:Type="String">AHCYL1</Data></Cell>
    <Cell><Data ss:Type="String">O43865</Data></Cell>
    <Cell><Data ss:Type="String">SAHH2_HUMAN</Data></Cell>
    <Cell><Data ss:Type="String">adenosylhomocysteinase-like 1</Data></Cell>
    <Cell><Data ss:Type="Number">344</Data></Cell>
    <Cell><Data ss:Type="Number">10768</Data></Cell>
    <Cell><Data ss:Type="String">hsa:10768</Data></Cell>
   </Row>
   <Row ss:AutoFitHeight="0">
    <Cell><Data ss:Type="String">AIFM1</Data></Cell>
    <Cell><Data ss:Type="String">O95831</Data></Cell>
    <Cell><Data ss:Type="String">AIFM1_HUMAN</Data></Cell>
    <Cell><Data ss:Type="String">Apoptosis-inducing factor 1, mitochondrial, Programmed cell death protein 8</Data></Cell>
   </Row>
   <Row ss:AutoFitHeight="0">
    <Cell><Data ss:Type="String">AKAP12</Data></Cell>
    <Cell><Data ss:Type="String">Q02952</Data></Cell>
    <Cell><Data ss:Type="String">AKA12_HUMAN</Data></Cell>
    <Cell><Data ss:Type="String">A kinase (PRKA) anchor protein 12</Data></Cell>
    <Cell><Data ss:Type="Number">370</Data></Cell>
    <Cell><Data ss:Type="Number">9590</Data></Cell>
    <Cell><Data ss:Type="String">hsa:9590</Data></Cell>
   </Row>
   <Row ss:AutoFitHeight="0">
    <Cell><Data ss:Type="String">AKR1C3</Data></Cell>
    <Cell><Data ss:Type="String">P42330</Data></Cell>
    <Cell><Data ss:Type="String">AK1C3_HUMAN</Data></Cell>
    <Cell><Data ss:Type="String">aldo-keto reductase family 1, member C3 (3-alpha hydroxysteroid dehydrogenase, type II)</Data></Cell>
    <Cell><Data ss:Type="Number">386</Data></Cell>
    <Cell><Data ss:Type="Number">8644</Data></Cell>
    <Cell><Data ss:Type="String">hsa:8644</Data></Cell>
   </Row>
   <Row ss:AutoFitHeight="0">
    <Cell><Data ss:Type="String">AKT1</Data></Cell>
    <Cell><Data ss:Type="String">P31749</Data></Cell>
    <Cell><Data ss:Type="String">AKT1_HUMAN</Data></Cell>
    <Cell><Data ss:Type="String">v-akt murine thymoma viral oncogene homolog 1</Data></Cell>
    <Cell><Data ss:Type="Number">391</Data></Cell>
    <Cell><Data ss:Type="Number">207</Data></Cell>
    <Cell><Data ss:Type="String">hsa:207</Data></Cell>
   </Row>
   <Row ss:AutoFitHeight="0">
    <Cell><Data ss:Type="String">Akt3</Data></Cell>
    <Cell><Data ss:Type="String">Q56A86</Data></Cell>
    <Cell><Data ss:Type="String">Q56A86_HUMAN</Data></Cell>
    <Cell><Data ss:Type="String">AKT3 protein</Data></Cell>
   </Row>
   <Row ss:AutoFitHeight="0">
    <Cell><Data ss:Type="String">AKTIP</Data></Cell>
    <Cell><Data ss:Type="String">Q9H8T0</Data></Cell>
    <Cell><Data ss:Type="String">AKTIP_HUMAN</Data></Cell>
    <Cell><Data ss:Type="String">AKT interacting protein</Data></Cell>
    <Cell><Data ss:Type="Number">16710</Data></Cell>
    <Cell><Data ss:Type="Number">64400</Data></Cell>
    <Cell><Data ss:Type="String">hsa:64400</Data></Cell>
   </Row>
   <Row ss:AutoFitHeight="0">
    <Cell><Data ss:Type="String">ALB</Data></Cell>
    <Cell><Data ss:Type="String">P02768</Data></Cell>
    <Cell><Data ss:Type="String">ALBU_HUMAN</Data></Cell>
    <Cell><Data ss:Type="String">albumin</Data></Cell>
    <Cell><Data ss:Type="Number">399</Data></Cell>
    <Cell><Data ss:Type="Number">213</Data></Cell>
    <Cell><Data ss:Type="String">hsa:213</Data></Cell>
   </Row>
   <Row ss:AutoFitHeight="0">
    <Cell><Data ss:Type="String">ALDH9A1</Data></Cell>
    <Cell><Data ss:Type="String">P49189</Data></Cell>
    <Cell><Data ss:Type="String">AL9A1_HUMAN</Data></Cell>
    <Cell><Data ss:Type="String">aldehyde dehydrogenase 9 family, member A1</Data></Cell>
    <Cell><Data ss:Type="Number">412</Data></Cell>
    <Cell><Data ss:Type="Number">223</Data></Cell>
    <Cell><Data ss:Type="String">hsa:223</Data></Cell>
   </Row>
   <Row ss:AutoFitHeight="0">
    <Cell><Data ss:Type="String">AMFR</Data></Cell>
    <Cell><Data ss:Type="String">Q9UKV5</Data></Cell>
    <Cell><Data ss:Type="String">AMFR2_HUMAN</Data></Cell>
    <Cell><Data ss:Type="String">autocrine motility factor receptor</Data></Cell>
    <Cell><Data ss:Type="Number">463</Data></Cell>
    <Cell><Data ss:Type="String">NA</Data></Cell>
    <Cell><Data ss:Type="String">hsa:NA</Data></Cell>
   </Row>
   <Row ss:AutoFitHeight="0">
    <Cell><Data ss:Type="String">AMY2B</Data></Cell>
    <Cell><Data ss:Type="String">P19961</Data></Cell>
    <Cell><Data ss:Type="String">AMY2B_HUMAN</Data></Cell>
    <Cell><Data ss:Type="String">amylase, alpha 2B (pancreatic)</Data></Cell>
    <Cell><Data ss:Type="Number">478</Data></Cell>
    <Cell><Data ss:Type="Number">280</Data></Cell>
    <Cell><Data ss:Type="String">hsa:280</Data></Cell>
   </Row>
   <Row ss:AutoFitHeight="0">
    <Cell><Data ss:Type="String">ANLN</Data></Cell>
    <Cell><Data ss:Type="String">Q9NQW6</Data></Cell>
    <Cell><Data ss:Type="String">ANLN_HUMAN</Data></Cell>
    <Cell><Data ss:Type="String">anillin, actin binding protein</Data></Cell>
    <Cell><Data ss:Type="Number">14082</Data></Cell>
    <Cell><Data ss:Type="Number">54443</Data></Cell>
    <Cell><Data ss:Type="String">hsa:54443</Data></Cell>
   </Row>
   <Row ss:AutoFitHeight="0">
    <Cell><Data ss:Type="String">ANXA2</Data></Cell>
    <Cell><Data ss:Type="String">P07355</Data></Cell>
    <Cell><Data ss:Type="String">ANXA2_HUMAN</Data></Cell>
    <Cell><Data ss:Type="String">annexin A2</Data></Cell>
    <Cell><Data ss:Type="Number">537</Data></Cell>
    <Cell><Data ss:Type="Number">302</Data></Cell>
    <Cell><Data ss:Type="String">hsa:302</Data></Cell>
   </Row>
   <Row ss:AutoFitHeight="0">
    <Cell><Data ss:Type="String">AOX1</Data></Cell>
    <Cell><Data ss:Type="String">Q06278</Data></Cell>
    <Cell><Data ss:Type="String">ADO_HUMAN</Data></Cell>
    <Cell><Data ss:Type="String">aldehyde oxidase 1</Data></Cell>
    <Cell><Data ss:Type="Number">553</Data></Cell>
    <Cell><Data ss:Type="Number">316</Data></Cell>
    <Cell><Data ss:Type="String">hsa:316</Data></Cell>
   </Row>
   <Row ss:AutoFitHeight="0">
    <Cell><Data ss:Type="String">AP4B1</Data></Cell>
    <Cell><Data ss:Type="String">Q9Y6B7</Data></Cell>
    <Cell><Data ss:Type="String">AP4B1_HUMAN</Data></Cell>
    <Cell><Data ss:Type="String">adaptor-related protein complex 4, beta 1 subunit</Data></Cell>
    <Cell><Data ss:Type="Number">572</Data></Cell>
    <Cell><Data ss:Type="Number">10717</Data></Cell>
    <Cell><Data ss:Type="String">hsa:10717</Data></Cell>
   </Row>
   <Row ss:AutoFitHeight="0">
    <Cell><Data ss:Type="String">APBA1</Data></Cell>
    <Cell><Data ss:Type="String">Q02410</Data></Cell>
    <Cell><Data ss:Type="String">APBA1_HUMAN</Data></Cell>
    <Cell><Data ss:Type="String">amyloid beta (A4) precursor protein-binding, family A, member 1</Data></Cell>
    <Cell><Data ss:Type="Number">578</Data></Cell>
    <Cell><Data ss:Type="Number">320</Data></Cell>
    <Cell><Data ss:Type="String">hsa:320</Data></Cell>
   </Row>
   <Row ss:AutoFitHeight="0">
    <Cell><Data ss:Type="String">APC</Data></Cell>
    <Cell><Data ss:Type="String">P25054</Data></Cell>
    <Cell><Data ss:Type="String">APC_HUMAN</Data></Cell>
    <Cell><Data ss:Type="String">adenomatous polyposis coli</Data></Cell>
    <Cell><Data ss:Type="Number">583</Data></Cell>
    <Cell><Data ss:Type="Number">324</Data></Cell>
    <Cell><Data ss:Type="String">hsa:324</Data></Cell>
   </Row>
   <Row ss:AutoFitHeight="0">
    <Cell><Data ss:Type="String">APCS</Data></Cell>
    <Cell><Data ss:Type="String">P02743</Data></Cell>
    <Cell><Data ss:Type="String">SAMP_HUMAN</Data></Cell>
    <Cell><Data ss:Type="String">amyloid P component, serum</Data></Cell>
    <Cell><Data ss:Type="Number">584</Data></Cell>
    <Cell><Data ss:Type="Number">325</Data></Cell>
    <Cell><Data ss:Type="String">hsa:325</Data></Cell>
   </Row>
   <Row ss:AutoFitHeight="0">
    <Cell><Data ss:Type="String">APEX1</Data></Cell>
    <Cell><Data ss:Type="String">P27695</Data></Cell>
    <Cell><Data ss:Type="String">APEX1_HUMAN</Data></Cell>
    <Cell><Data ss:Type="String">APEX nuclease (multifunctional DNA repair enzyme) 1</Data></Cell>
    <Cell><Data ss:Type="Number">587</Data></Cell>
    <Cell><Data ss:Type="Number">328</Data></Cell>
    <Cell><Data ss:Type="String">hsa:328</Data></Cell>
   </Row>
   <Row ss:AutoFitHeight="0">
    <Cell><Data ss:Type="String">APP</Data></Cell>
    <Cell><Data ss:Type="String">P05067</Data></Cell>
    <Cell><Data ss:Type="String">A4_HUMAN</Data></Cell>
    <Cell><Data ss:Type="String">amyloid beta (A4) precursor protein</Data></Cell>
    <Cell><Data ss:Type="Number">620</Data></Cell>
    <Cell><Data ss:Type="Number">351</Data></Cell>
    <Cell><Data ss:Type="String">hsa:351</Data></Cell>
   </Row>
   <Row ss:AutoFitHeight="0">
    <Cell><Data ss:Type="String">AQP1</Data></Cell>
    <Cell><Data ss:Type="String">P29972</Data></Cell>
    <Cell><Data ss:Type="String">AQP1_HUMAN</Data></Cell>
    <Cell><Data ss:Type="String">aquaporin 1 (Colton blood group)</Data></Cell>
    <Cell><Data ss:Type="Number">633</Data></Cell>
    <Cell><Data ss:Type="Number">358</Data></Cell>
    <Cell><Data ss:Type="String">hsa:358</Data></Cell>
   </Row>
   <Row ss:AutoFitHeight="0">
    <Cell><Data ss:Type="String">AQP6</Data></Cell>
    <Cell><Data ss:Type="String">Q13520</Data></Cell>
    <Cell><Data ss:Type="String">AQP6_HUMAN</Data></Cell>
    <Cell><Data ss:Type="String">aquaporin 6, kidney specific</Data></Cell>
    <Cell><Data ss:Type="Number">639</Data></Cell>
    <Cell><Data ss:Type="Number">363</Data></Cell>
    <Cell><Data ss:Type="String">hsa:363</Data></Cell>
   </Row>
   <Row ss:AutoFitHeight="0">
    <Cell><Data ss:Type="String">AREG</Data></Cell>
    <Cell><Data ss:Type="String">P15514</Data></Cell>
    <Cell><Data ss:Type="String">AREG_HUMAN</Data></Cell>
    <Cell><Data ss:Type="String">amphiregulin</Data></Cell>
    <Cell><Data ss:Type="Number">651</Data></Cell>
    <Cell><Data ss:Type="Number">374</Data></Cell>
    <Cell><Data ss:Type="String">hsa:374</Data></Cell>
   </Row>
   <Row ss:AutoFitHeight="0">
    <Cell><Data ss:Type="String">ARHGAP1</Data></Cell>
    <Cell><Data ss:Type="String">Q07960</Data></Cell>
    <Cell><Data ss:Type="String">RHG01_HUMAN</Data></Cell>
    <Cell><Data ss:Type="String">Rho GTPase activating protein 1</Data></Cell>
    <Cell><Data ss:Type="Number">673</Data></Cell>
    <Cell><Data ss:Type="Number">392</Data></Cell>
    <Cell><Data ss:Type="String">hsa:392</Data></Cell>
   </Row>
   <Row ss:AutoFitHeight="0">
    <Cell><Data ss:Type="String">ARHGAP6</Data></Cell>
    <Cell><Data ss:Type="String">O43182</Data></Cell>
    <Cell><Data ss:Type="String">RHG06_HUMAN</Data></Cell>
    <Cell><Data ss:Type="String">Rho GTPase activating protein 6</Data></Cell>
    <Cell><Data ss:Type="Number">676</Data></Cell>
    <Cell><Data ss:Type="Number">395</Data></Cell>
    <Cell><Data ss:Type="String">hsa:395</Data></Cell>
   </Row>
   <Row ss:AutoFitHeight="0">
    <Cell><Data ss:Type="String">ARID4A</Data></Cell>
    <Cell><Data ss:Type="String">P29374</Data></Cell>
    <Cell><Data ss:Type="String">ARI4A_HUMAN</Data></Cell>
    <Cell><Data ss:Type="String">AT rich interactive domain 4A (RBP1-like)</Data></Cell>
    <Cell><Data ss:Type="Number">9885</Data></Cell>
    <Cell><Data ss:Type="Number">5926</Data></Cell>
    <Cell><Data ss:Type="String">hsa:5926</Data></Cell>
   </Row>
   <Row ss:AutoFitHeight="0">
    <Cell><Data ss:Type="String">ARL6IP5</Data></Cell>
    <Cell><Data ss:Type="String">O75915</Data></Cell>
    <Cell><Data ss:Type="String">PRAF3_HUMAN</Data></Cell>
    <Cell><Data ss:Type="String">ADP-ribosylation-like factor 6 interacting protein 5</Data></Cell>
    <Cell><Data ss:Type="Number">16937</Data></Cell>
    <Cell><Data ss:Type="Number">10550</Data></Cell>
    <Cell><Data ss:Type="String">hsa:10550</Data></Cell>
   </Row>
   <Row ss:AutoFitHeight="0">
    <Cell><Data ss:Type="String">ARVCF</Data></Cell>
    <Cell><Data ss:Type="String">O00192</Data></Cell>
    <Cell><Data ss:Type="String">ARVC_HUMAN</Data></Cell>
    <Cell><Data ss:Type="String">armadillo repeat gene deletes in velocardiofacial syndrome</Data></Cell>
    <Cell><Data ss:Type="Number">728</Data></Cell>
    <Cell><Data ss:Type="Number">421</Data></Cell>
    <Cell><Data ss:Type="String">hsa:421</Data></Cell>
   </Row>
   <Row ss:AutoFitHeight="0">
    <Cell><Data ss:Type="String">ASNS</Data></Cell>
    <Cell><Data ss:Type="String">P08243</Data></Cell>
    <Cell><Data ss:Type="String">ASNS_HUMAN</Data></Cell>
    <Cell><Data ss:Type="String">asparagine synthetase</Data></Cell>
    <Cell><Data ss:Type="Number">753</Data></Cell>
    <Cell><Data ss:Type="Number">440</Data></Cell>
    <Cell><Data ss:Type="String">hsa:440</Data></Cell>
   </Row>
   <Row ss:AutoFitHeight="0">
    <Cell><Data ss:Type="String">ATP5G2</Data></Cell>
    <Cell><Data ss:Type="String">Q06055</Data></Cell>
    <Cell><Data ss:Type="String">AT5G2_HUMAN</Data></Cell>
    <Cell><Data ss:Type="String">ATP synthase, H+ transporting, mitochondrial F0 complex, subunit C2 (subunit 9)</Data></Cell>
    <Cell><Data ss:Type="Number">842</Data></Cell>
    <Cell><Data ss:Type="Number">517</Data></Cell>
    <Cell><Data ss:Type="String">hsa:517</Data></Cell>
   </Row>
   <Row ss:AutoFitHeight="0">
    <Cell><Data ss:Type="String">ATP5H</Data></Cell>
    <Cell><Data ss:Type="String">O75947</Data></Cell>
    <Cell><Data ss:Type="String">ATP5H_HUMAN</Data></Cell>
    <Cell><Data ss:Type="String">ATP synthase, H+ transporting, mitochondrial F0 complex, subunit d</Data></Cell>
    <Cell><Data ss:Type="Number">845</Data></Cell>
    <Cell><Data ss:Type="Number">10476</Data></Cell>
    <Cell><Data ss:Type="String">hsa:10476</Data></Cell>
   </Row>
   <Row ss:AutoFitHeight="0">
    <Cell><Data ss:Type="String">ATP6AP1</Data></Cell>
    <Cell><Data ss:Type="String">Q15904</Data></Cell>
    <Cell><Data ss:Type="String">VAS1_HUMAN</Data></Cell>
    <Cell><Data ss:Type="String">ATPase, H+ transporting, lysosomal accessory protein 1</Data></Cell>
    <Cell><Data ss:Type="Number">868</Data></Cell>
    <Cell><Data ss:Type="Number">537</Data></Cell>
    <Cell><Data ss:Type="String">hsa:537</Data></Cell>
   </Row>
   <Row ss:AutoFitHeight="0">
    <Cell><Data ss:Type="String">ATP6V1F</Data></Cell>
    <Cell><Data ss:Type="String">Q16864</Data></Cell>
    <Cell><Data ss:Type="String">VATF_HUMAN</Data></Cell>
    <Cell><Data ss:Type="String">ATPase, H+ transporting, lysosomal 14kDa, V1 subunit F</Data></Cell>
    <Cell><Data ss:Type="Number">16832</Data></Cell>
    <Cell><Data ss:Type="Number">9296</Data></Cell>
    <Cell><Data ss:Type="String">hsa:9296</Data></Cell>
   </Row>
   <Row ss:AutoFitHeight="0">
    <Cell><Data ss:Type="String">AURKB</Data></Cell>
    <Cell><Data ss:Type="String">Q96GD4</Data></Cell>
    <Cell><Data ss:Type="String">AURKB_HUMAN</Data></Cell>
    <Cell><Data ss:Type="String">aurora kinase B</Data></Cell>
    <Cell><Data ss:Type="Number">11390</Data></Cell>
    <Cell><Data ss:Type="Number">9212</Data></Cell>
    <Cell><Data ss:Type="String">hsa:9212</Data></Cell>
   </Row>
   <Row ss:AutoFitHeight="0">
    <Cell><Data ss:Type="String">BAK1</Data></Cell>
    <Cell><Data ss:Type="String">Q16611</Data></Cell>
    <Cell><Data ss:Type="String">BAK_HUMAN</Data></Cell>
    <Cell><Data ss:Type="String">BCL2-antagonist/killer 1</Data></Cell>
    <Cell><Data ss:Type="Number">949</Data></Cell>
    <Cell><Data ss:Type="Number">578</Data></Cell>
    <Cell><Data ss:Type="String">hsa:578</Data></Cell>
   </Row>
   <Row ss:AutoFitHeight="0">
    <Cell><Data ss:Type="String">BAT1</Data></Cell>
    <Cell><Data ss:Type="String">Q13838</Data></Cell>
    <Cell><Data ss:Type="String">UAP56_HUMAN</Data></Cell>
    <Cell><Data ss:Type="String">HLA-B associated transcript 1</Data></Cell>
    <Cell><Data ss:Type="Number">13917</Data></Cell>
    <Cell><Data ss:Type="Number">7919</Data></Cell>
    <Cell><Data ss:Type="String">hsa:7919</Data></Cell>
   </Row>
   <Row ss:AutoFitHeight="0">
    <Cell><Data ss:Type="String">BAX</Data></Cell>
    <Cell><Data ss:Type="String">Q07812</Data></Cell>
    <Cell><Data ss:Type="String">BAX_HUMAN</Data></Cell>
    <Cell><Data ss:Type="String">BCL2-associated X protein</Data></Cell>
    <Cell><Data ss:Type="Number">959</Data></Cell>
    <Cell><Data ss:Type="Number">581</Data></Cell>
    <Cell><Data ss:Type="String">hsa:581</Data></Cell>
   </Row>
   <Row ss:AutoFitHeight="0">
    <Cell><Data ss:Type="String">BCAS1</Data></Cell>
    <Cell><Data ss:Type="String">O75363</Data></Cell>
    <Cell><Data ss:Type="String">BCAS1_HUMAN</Data></Cell>
    <Cell><Data ss:Type="String">breast carcinoma amplified sequence 1</Data></Cell>
    <Cell><Data ss:Type="Number">974</Data></Cell>
    <Cell><Data ss:Type="Number">8537</Data></Cell>
    <Cell><Data ss:Type="String">hsa:8537</Data></Cell>
   </Row>
   <Row ss:AutoFitHeight="0">
    <Cell><Data ss:Type="String">BCL2</Data></Cell>
    <Cell><Data ss:Type="String">P10415</Data></Cell>
    <Cell><Data ss:Type="String">BCL2_HUMAN</Data></Cell>
    <Cell><Data ss:Type="String">B-cell CLL/lymphoma 2</Data></Cell>
    <Cell><Data ss:Type="Number">990</Data></Cell>
    <Cell><Data ss:Type="Number">596</Data></Cell>
    <Cell><Data ss:Type="String">hsa:596</Data></Cell>
   </Row>
   <Row ss:AutoFitHeight="0">
    <Cell><Data ss:Type="String">BCL2A1</Data></Cell>
    <Cell><Data ss:Type="String">Q16548</Data></Cell>
    <Cell><Data ss:Type="String">B2LA1_HUMAN</Data></Cell>
    <Cell><Data ss:Type="String">BCL2-related protein A1</Data></Cell>
    <Cell><Data ss:Type="Number">991</Data></Cell>
    <Cell><Data ss:Type="Number">597</Data></Cell>
    <Cell><Data ss:Type="String">hsa:597</Data></Cell>
   </Row>
   <Row ss:AutoFitHeight="0">
    <Cell><Data ss:Type="String">BCL2L2</Data></Cell>
    <Cell><Data ss:Type="String">Q92843</Data></Cell>
    <Cell><Data ss:Type="String">B2CL2_HUMAN</Data></Cell>
    <Cell><Data ss:Type="String">BCL2-like 2</Data></Cell>
    <Cell><Data ss:Type="Number">995</Data></Cell>
    <Cell><Data ss:Type="Number">599</Data></Cell>
    <Cell><Data ss:Type="String">hsa:599</Data></Cell>
   </Row>
   <Row ss:AutoFitHeight="0">
    <Cell><Data ss:Type="String">BCL3</Data></Cell>
    <Cell><Data ss:Type="String">P20749</Data></Cell>
    <Cell><Data ss:Type="String">BCL3_HUMAN</Data></Cell>
    <Cell><Data ss:Type="String">B-cell CLL/lymphoma 3</Data></Cell>
    <Cell><Data ss:Type="Number">998</Data></Cell>
    <Cell><Data ss:Type="Number">602</Data></Cell>
    <Cell><Data ss:Type="String">hsa:602</Data></Cell>
   </Row>
   <Row ss:AutoFitHeight="0">
    <Cell><Data ss:Type="String">BGN</Data></Cell>
    <Cell><Data ss:Type="String">P21810</Data></Cell>
    <Cell><Data ss:Type="String">PGS1_HUMAN</Data></Cell>
    <Cell><Data ss:Type="String">biglycan</Data></Cell>
    <Cell><Data ss:Type="Number">1044</Data></Cell>
    <Cell><Data ss:Type="Number">633</Data></Cell>
    <Cell><Data ss:Type="String">hsa:633</Data></Cell>
   </Row>
   <Row ss:AutoFitHeight="0">
    <Cell><Data ss:Type="String">BHLHE40</Data></Cell>
    <Cell><Data ss:Type="String">O14503</Data></Cell>
    <Cell><Data ss:Type="String">BHE40_HUMAN</Data></Cell>
    <Cell><Data ss:Type="String">basic helix-loop-helix family, member e40</Data></Cell>
    <Cell><Data ss:Type="Number">1046</Data></Cell>
    <Cell><Data ss:Type="Number">8553</Data></Cell>
    <Cell><Data ss:Type="String">hsa:8553</Data></Cell>
   </Row>
   <Row ss:AutoFitHeight="0">
    <Cell><Data ss:Type="String">BID</Data></Cell>
    <Cell><Data ss:Type="String">P55957</Data></Cell>
    <Cell><Data ss:Type="String">BID_HUMAN</Data></Cell>
    <Cell><Data ss:Type="String">BH3 interacting domain death agonist</Data></Cell>
    <Cell><Data ss:Type="Number">1050</Data></Cell>
    <Cell><Data ss:Type="String">NA</Data></Cell>
    <Cell><Data ss:Type="String">hsa:NA</Data></Cell>
   </Row>
   <Row ss:AutoFitHeight="0">
    <Cell><Data ss:Type="String">BNIP3</Data></Cell>
    <Cell><Data ss:Type="String">Q12983</Data></Cell>
    <Cell><Data ss:Type="String">BNIP3_HUMAN</Data></Cell>
    <Cell><Data ss:Type="String">BCL2/adenovirus E1B 19kDa interacting protein 3</Data></Cell>
    <Cell><Data ss:Type="Number">1084</Data></Cell>
    <Cell><Data ss:Type="Number">664</Data></Cell>
    <Cell><Data ss:Type="String">hsa:664</Data></Cell>
   </Row>
   <Row ss:AutoFitHeight="0">
    <Cell><Data ss:Type="String">BPI</Data></Cell>
    <Cell><Data ss:Type="String">P17213</Data></Cell>
    <Cell><Data ss:Type="String">BPI_HUMAN</Data></Cell>
    <Cell><Data ss:Type="String">bactericidal/permeability-increasing protein</Data></Cell>
    <Cell><Data ss:Type="Number">1095</Data></Cell>
    <Cell><Data ss:Type="Number">671</Data></Cell>
    <Cell><Data ss:Type="String">hsa:671</Data></Cell>
   </Row>
   <Row ss:AutoFitHeight="0">
    <Cell><Data ss:Type="String">BRAF</Data></Cell>
    <Cell><Data ss:Type="String">P15056</Data></Cell>
    <Cell><Data ss:Type="String">BRAF1_HUMAN</Data></Cell>
    <Cell><Data ss:Type="String">v-raf murine sarcoma viral oncogene homolog B1</Data></Cell>
    <Cell><Data ss:Type="Number">1097</Data></Cell>
    <Cell><Data ss:Type="Number">673</Data></Cell>
    <Cell><Data ss:Type="String">hsa:673</Data></Cell>
   </Row>
   <Row ss:AutoFitHeight="0">
    <Cell><Data ss:Type="String">Brain-3B</Data></Cell>
    <Cell><Data ss:Type="String">Q12837</Data></Cell>
    <Cell><Data ss:Type="String">PO4F2_HUMAN</Data></Cell>
    <Cell><Data ss:Type="String">POU domain, class 4, transcription factor 2, Brain-specific homeobox/POU domain protein 3B</Data></Cell>
   </Row>
   <Row ss:AutoFitHeight="0">
    <Cell><Data ss:Type="String">BRCA1</Data></Cell>
    <Cell><Data ss:Type="String">P38398</Data></Cell>
    <Cell><Data ss:Type="String">BRCA1_HUMAN</Data></Cell>
    <Cell><Data ss:Type="String">breast cancer 1, early onset</Data></Cell>
    <Cell><Data ss:Type="Number">1100</Data></Cell>
    <Cell><Data ss:Type="String">NA</Data></Cell>
    <Cell><Data ss:Type="String">hsa:NA</Data></Cell>
   </Row>
   <Row ss:AutoFitHeight="0">
    <Cell><Data ss:Type="String">BRPF3</Data></Cell>
    <Cell><Data ss:Type="String">Q9ULD4</Data></Cell>
    <Cell><Data ss:Type="String">BRPF3_HUMAN</Data></Cell>
    <Cell><Data ss:Type="String">bromodomain and PHD finger containing, 3</Data></Cell>
    <Cell><Data ss:Type="Number">14256</Data></Cell>
    <Cell><Data ss:Type="Number">27154</Data></Cell>
    <Cell><Data ss:Type="String">hsa:27154</Data></Cell>
   </Row>
   <Row ss:AutoFitHeight="0">
    <Cell><Data ss:Type="String">BUB1</Data></Cell>
    <Cell><Data ss:Type="String">O43683</Data></Cell>
    <Cell><Data ss:Type="String">BUB1_HUMAN</Data></Cell>
    <Cell><Data ss:Type="String">budding uninhibited by benzimidazoles 1 homolog (yeast)</Data></Cell>
    <Cell><Data ss:Type="Number">1148</Data></Cell>
    <Cell><Data ss:Type="Number">699</Data></Cell>
    <Cell><Data ss:Type="String">hsa:699</Data></Cell>
   </Row>
   <Row ss:AutoFitHeight="0">
    <Cell><Data ss:Type="String">C11orf59</Data></Cell>
    <Cell><Data ss:Type="String">Q6IAA8</Data></Cell>
    <Cell><Data ss:Type="String">CK059_HUMAN</Data></Cell>
    <Cell><Data ss:Type="String">chromosome 11 open reading frame 59</Data></Cell>
    <Cell><Data ss:Type="Number">26068</Data></Cell>
    <Cell><Data ss:Type="Number">55004</Data></Cell>
    <Cell><Data ss:Type="String">hsa:55004</Data></Cell>
   </Row>
   <Row ss:AutoFitHeight="0">
    <Cell><Data ss:Type="String">C16orf58</Data></Cell>
    <Cell><Data ss:Type="String">Q96GQ5</Data></Cell>
    <Cell><Data ss:Type="String">CP058_HUMAN</Data></Cell>
    <Cell><Data ss:Type="String">chromosome 16 open reading frame 58</Data></Cell>
    <Cell><Data ss:Type="Number">25848</Data></Cell>
    <Cell><Data ss:Type="Number">64755</Data></Cell>
    <Cell><Data ss:Type="String">hsa:64755</Data></Cell>
   </Row>
   <Row ss:AutoFitHeight="0">
    <Cell><Data ss:Type="String">C1QC</Data></Cell>
    <Cell><Data ss:Type="String">P02747</Data></Cell>
    <Cell><Data ss:Type="String">C1QC_HUMAN</Data></Cell>
    <Cell><Data ss:Type="String">complement component 1, q subcomponent, C chain</Data></Cell>
    <Cell><Data ss:Type="Number">1245</Data></Cell>
    <Cell><Data ss:Type="Number">714</Data></Cell>
    <Cell><Data ss:Type="String">hsa:714</Data></Cell>
   </Row>
   <Row ss:AutoFitHeight="0">
    <Cell><Data ss:Type="String">C2</Data></Cell>
    <Cell><Data ss:Type="String">P06681</Data></Cell>
    <Cell><Data ss:Type="String">CO2_HUMAN</Data></Cell>
    <Cell><Data ss:Type="String">complement component 2</Data></Cell>
    <Cell><Data ss:Type="Number">1248</Data></Cell>
    <Cell><Data ss:Type="String">NA</Data></Cell>
    <Cell><Data ss:Type="String">hsa:NA</Data></Cell>
   </Row>
   <Row ss:AutoFitHeight="0">
    <Cell><Data ss:Type="String">C3orf37</Data></Cell>
    <Cell><Data ss:Type="String">Q96FZ2</Data></Cell>
    <Cell><Data ss:Type="String">DC12_HUMAN</Data></Cell>
    <Cell><Data ss:Type="String">chromosome 3 open reading frame 37</Data></Cell>
    <Cell><Data ss:Type="Number">24446</Data></Cell>
    <Cell><Data ss:Type="Number">56941</Data></Cell>
    <Cell><Data ss:Type="String">hsa:56941</Data></Cell>
   </Row>
   <Row ss:AutoFitHeight="0">
    <Cell><Data ss:Type="String">C9orf156</Data></Cell>
    <Cell><Data ss:Type="String">Q9BU70</Data></Cell>
    <Cell><Data ss:Type="String">NAP1_HUMAN</Data></Cell>
    <Cell><Data ss:Type="String">chromosome 9 open reading frame 156</Data></Cell>
    <Cell><Data ss:Type="Number">30967</Data></Cell>
    <Cell><Data ss:Type="Number">51531</Data></Cell>
    <Cell><Data ss:Type="String">hsa:51531</Data></Cell>
   </Row>
   <Row ss:AutoFitHeight="0">
    <Cell><Data ss:Type="String">CA2</Data></Cell>
    <Cell><Data ss:Type="String">P00918</Data></Cell>
    <Cell><Data ss:Type="String">CAH2_HUMAN</Data></Cell>
    <Cell><Data ss:Type="String">carbonic anhydrase II</Data></Cell>
    <Cell><Data ss:Type="Number">1373</Data></Cell>
    <Cell><Data ss:Type="Number">760</Data></Cell>
    <Cell><Data ss:Type="String">hsa:760</Data></Cell>
   </Row>
   <Row ss:AutoFitHeight="0">
    <Cell><Data ss:Type="String">CACNA1G</Data></Cell>
    <Cell><Data ss:Type="String">O43497</Data></Cell>
    <Cell><Data ss:Type="String">CAC1G_HUMAN</Data></Cell>
    <Cell><Data ss:Type="String">calcium channel, voltage-dependent, T type, alpha 1G subunit</Data></Cell>
    <Cell><Data ss:Type="Number">1394</Data></Cell>
    <Cell><Data ss:Type="Number">8913</Data></Cell>
    <Cell><Data ss:Type="String">hsa:8913</Data></Cell>
   </Row>
   <Row ss:AutoFitHeight="0">
    <Cell><Data ss:Type="String">CAD</Data></Cell>
    <Cell><Data ss:Type="String">P27708</Data></Cell>
    <Cell><Data ss:Type="String">PYR1_HUMAN</Data></Cell>
    <Cell><Data ss:Type="String">carbamoyl-phosphate synthetase 2, aspartate transcarbamylase, and dihydroorotase</Data></Cell>
    <Cell><Data ss:Type="Number">1424</Data></Cell>
    <Cell><Data ss:Type="Number">790</Data></Cell>
    <Cell><Data ss:Type="String">hsa:790</Data></Cell>
   </Row>
   <Row ss:AutoFitHeight="0">
    <Cell><Data ss:Type="String">CADM1</Data></Cell>
    <Cell><Data ss:Type="String">Q9BY67</Data></Cell>
    <Cell><Data ss:Type="String">CADM1_HUMAN</Data></Cell>
    <Cell><Data ss:Type="String">cell adhesion molecule 1</Data></Cell>
    <Cell><Data ss:Type="Number">5951</Data></Cell>
    <Cell><Data ss:Type="Number">23705</Data></Cell>
    <Cell><Data ss:Type="String">hsa:23705</Data></Cell>
   </Row>
   <Row ss:AutoFitHeight="0">
    <Cell><Data ss:Type="String">CALR</Data></Cell>
    <Cell><Data ss:Type="String">P27797</Data></Cell>
    <Cell><Data ss:Type="String">CALR_HUMAN</Data></Cell>
    <Cell><Data ss:Type="String">Calreticulin</Data></Cell>
   </Row>
   <Row ss:AutoFitHeight="0">
    <Cell><Data ss:Type="String">CANX</Data></Cell>
    <Cell><Data ss:Type="String">P27824</Data></Cell>
    <Cell><Data ss:Type="String">CALX_HUMAN</Data></Cell>
    <Cell><Data ss:Type="String">calnexin</Data></Cell>
    <Cell><Data ss:Type="Number">1473</Data></Cell>
    <Cell><Data ss:Type="Number">821</Data></Cell>
    <Cell><Data ss:Type="String">hsa:821</Data></Cell>
   </Row>
   <Row ss:AutoFitHeight="0">
    <Cell><Data ss:Type="String">CASP10</Data></Cell>
    <Cell><Data ss:Type="String">Q92851</Data></Cell>
    <Cell><Data ss:Type="String">CASPA_HUMAN</Data></Cell>
    <Cell><Data ss:Type="String">caspase 10, apoptosis-related cysteine peptidase</Data></Cell>
    <Cell><Data ss:Type="Number">1500</Data></Cell>
    <Cell><Data ss:Type="Number">843</Data></Cell>
    <Cell><Data ss:Type="String">hsa:843</Data></Cell>
   </Row>
   <Row ss:AutoFitHeight="0">
    <Cell><Data ss:Type="String">CASP3</Data></Cell>
    <Cell><Data ss:Type="String">P42574</Data></Cell>
    <Cell><Data ss:Type="String">CASP3_HUMAN</Data></Cell>
    <Cell><Data ss:Type="String">caspase 3, apoptosis-related cysteine peptidase</Data></Cell>
    <Cell><Data ss:Type="Number">1504</Data></Cell>
    <Cell><Data ss:Type="Number">836</Data></Cell>
    <Cell><Data ss:Type="String">hsa:836</Data></Cell>
   </Row>
   <Row ss:AutoFitHeight="0">
    <Cell><Data ss:Type="String">CASP8</Data></Cell>
    <Cell><Data ss:Type="String">Q14790</Data></Cell>
    <Cell><Data ss:Type="String">CASP8_HUMAN</Data></Cell>
    <Cell><Data ss:Type="String">caspase 8, apoptosis-related cysteine peptidase</Data></Cell>
    <Cell><Data ss:Type="Number">1509</Data></Cell>
    <Cell><Data ss:Type="Number">841</Data></Cell>
    <Cell><Data ss:Type="String">hsa:841</Data></Cell>
   </Row>
   <Row ss:AutoFitHeight="0">
    <Cell><Data ss:Type="String">CASP9</Data></Cell>
    <Cell><Data ss:Type="String">P55211</Data></Cell>
    <Cell><Data ss:Type="String">CASP9_HUMAN</Data></Cell>
    <Cell><Data ss:Type="String">caspase 9, apoptosis-related cysteine peptidase</Data></Cell>
    <Cell><Data ss:Type="Number">1511</Data></Cell>
    <Cell><Data ss:Type="Number">842</Data></Cell>
    <Cell><Data ss:Type="String">hsa:842</Data></Cell>
   </Row>
   <Row ss:AutoFitHeight="0">
    <Cell><Data ss:Type="String">CASR</Data></Cell>
    <Cell><Data ss:Type="String">P41180</Data></Cell>
    <Cell><Data ss:Type="String">CASR_HUMAN</Data></Cell>
    <Cell><Data ss:Type="String">calcium-sensing receptor</Data></Cell>
    <Cell><Data ss:Type="Number">1514</Data></Cell>
    <Cell><Data ss:Type="Number">846</Data></Cell>
    <Cell><Data ss:Type="String">hsa:846</Data></Cell>
   </Row>
   <Row ss:AutoFitHeight="0">
    <Cell><Data ss:Type="String">CAT</Data></Cell>
    <Cell><Data ss:Type="String">P04040</Data></Cell>
    <Cell><Data ss:Type="String">CATA_HUMAN</Data></Cell>
    <Cell><Data ss:Type="String">Catalase</Data></Cell>
   </Row>
   <Row ss:AutoFitHeight="0">
    <Cell><Data ss:Type="String">CAV1</Data></Cell>
    <Cell><Data ss:Type="String">Q03135</Data></Cell>
    <Cell><Data ss:Type="String">CAV1_HUMAN</Data></Cell>
    <Cell><Data ss:Type="String">caveolin 1, caveolae protein, 22kDa</Data></Cell>
    <Cell><Data ss:Type="Number">1527</Data></Cell>
    <Cell><Data ss:Type="Number">857</Data></Cell>
    <Cell><Data ss:Type="String">hsa:857</Data></Cell>
   </Row>
   <Row ss:AutoFitHeight="0">
    <Cell><Data ss:Type="String">CAV2</Data></Cell>
    <Cell><Data ss:Type="String">P51636</Data></Cell>
    <Cell><Data ss:Type="String">CAV2_HUMAN</Data></Cell>
    <Cell><Data ss:Type="String">caveolin 2</Data></Cell>
    <Cell><Data ss:Type="Number">1528</Data></Cell>
    <Cell><Data ss:Type="Number">858</Data></Cell>
    <Cell><Data ss:Type="String">hsa:858</Data></Cell>
   </Row>
   <Row ss:AutoFitHeight="0">
    <Cell><Data ss:Type="String">CAV3</Data></Cell>
    <Cell><Data ss:Type="String">P56539</Data></Cell>
    <Cell><Data ss:Type="String">CAV3_HUMAN</Data></Cell>
    <Cell><Data ss:Type="String">caveolin 3</Data></Cell>
    <Cell><Data ss:Type="Number">1529</Data></Cell>
    <Cell><Data ss:Type="Number">859</Data></Cell>
    <Cell><Data ss:Type="String">hsa:859</Data></Cell>
   </Row>
   <Row ss:AutoFitHeight="0">
    <Cell><Data ss:Type="String">CBX3</Data></Cell>
    <Cell><Data ss:Type="String">Q13185</Data></Cell>
    <Cell><Data ss:Type="String">CBX3_HUMAN</Data></Cell>
    <Cell><Data ss:Type="String">chromobox homolog 3 (HP1 gamma homolog, Drosophila)</Data></Cell>
    <Cell><Data ss:Type="Number">1553</Data></Cell>
    <Cell><Data ss:Type="Number">11335</Data></Cell>
    <Cell><Data ss:Type="String">hsa:11335</Data></Cell>
   </Row>
   <Row ss:AutoFitHeight="0">
    <Cell><Data ss:Type="String">CCL11</Data></Cell>
    <Cell><Data ss:Type="String">P51671</Data></Cell>
    <Cell><Data ss:Type="String">CCL11_HUMAN</Data></Cell>
    <Cell><Data ss:Type="String">chemokine (C-C motif) ligand 11</Data></Cell>
    <Cell><Data ss:Type="Number">10610</Data></Cell>
    <Cell><Data ss:Type="Number">6356</Data></Cell>
    <Cell><Data ss:Type="String">hsa:6356</Data></Cell>
   </Row>
   <Row ss:AutoFitHeight="0">
    <Cell><Data ss:Type="String">CCL4</Data></Cell>
    <Cell><Data ss:Type="String">P13236</Data></Cell>
    <Cell><Data ss:Type="String">CCL4_HUMAN</Data></Cell>
    <Cell><Data ss:Type="String">chemokine (C-C motif) ligand 4</Data></Cell>
    <Cell><Data ss:Type="Number">10630</Data></Cell>
    <Cell><Data ss:Type="Number">6351</Data></Cell>
    <Cell><Data ss:Type="String">hsa:6351</Data></Cell>
   </Row>
   <Row ss:AutoFitHeight="0">
    <Cell><Data ss:Type="String">CCL5</Data></Cell>
    <Cell><Data ss:Type="String">P13501</Data></Cell>
    <Cell><Data ss:Type="String">CCL5_HUMAN</Data></Cell>
    <Cell><Data ss:Type="String">chemokine (C-C motif) ligand 5</Data></Cell>
    <Cell><Data ss:Type="Number">10632</Data></Cell>
    <Cell><Data ss:Type="Number">6352</Data></Cell>
    <Cell><Data ss:Type="String">hsa:6352</Data></Cell>
   </Row>
   <Row ss:AutoFitHeight="0">
    <Cell><Data ss:Type="String">CCNA2</Data></Cell>
    <Cell><Data ss:Type="String">P20248</Data></Cell>
    <Cell><Data ss:Type="String">CCNA2_HUMAN</Data></Cell>
    <Cell><Data ss:Type="String">cyclin A2</Data></Cell>
    <Cell><Data ss:Type="Number">1578</Data></Cell>
    <Cell><Data ss:Type="Number">890</Data></Cell>
    <Cell><Data ss:Type="String">hsa:890</Data></Cell>
   </Row>
   <Row ss:AutoFitHeight="0">
    <Cell><Data ss:Type="String">CCNB1</Data></Cell>
    <Cell><Data ss:Type="String">P14635</Data></Cell>
    <Cell><Data ss:Type="String">CCNB1_HUMAN</Data></Cell>
    <Cell><Data ss:Type="String">cyclin B1</Data></Cell>
    <Cell><Data ss:Type="Number">1579</Data></Cell>
    <Cell><Data ss:Type="Number">891</Data></Cell>
    <Cell><Data ss:Type="String">hsa:891</Data></Cell>
   </Row>
   <Row ss:AutoFitHeight="0">
    <Cell><Data ss:Type="String">CCNG1</Data></Cell>
    <Cell><Data ss:Type="String">P51959</Data></Cell>
    <Cell><Data ss:Type="String">CCNG1_HUMAN</Data></Cell>
    <Cell><Data ss:Type="String">cyclin G1</Data></Cell>
    <Cell><Data ss:Type="Number">1592</Data></Cell>
    <Cell><Data ss:Type="Number">900</Data></Cell>
    <Cell><Data ss:Type="String">hsa:900</Data></Cell>
   </Row>
   <Row ss:AutoFitHeight="0">
    <Cell><Data ss:Type="String">CCR7</Data></Cell>
    <Cell><Data ss:Type="String">P32248</Data></Cell>
    <Cell><Data ss:Type="String">CCR7_HUMAN</Data></Cell>
    <Cell><Data ss:Type="String">chemokine (C-C motif) receptor 7</Data></Cell>
    <Cell><Data ss:Type="Number">1608</Data></Cell>
    <Cell><Data ss:Type="String">NA</Data></Cell>
    <Cell><Data ss:Type="String">hsa:NA</Data></Cell>
   </Row>
   <Row ss:AutoFitHeight="0">
    <Cell><Data ss:Type="String">CCT2</Data></Cell>
    <Cell><Data ss:Type="String">P78371</Data></Cell>
    <Cell><Data ss:Type="String">TCPB_HUMAN</Data></Cell>
    <Cell><Data ss:Type="String">chaperonin containing TCP1, subunit 2 (beta)</Data></Cell>
    <Cell><Data ss:Type="Number">1615</Data></Cell>
    <Cell><Data ss:Type="Number">10576</Data></Cell>
    <Cell><Data ss:Type="String">hsa:10576</Data></Cell>
   </Row>
   <Row ss:AutoFitHeight="0">
    <Cell><Data ss:Type="String">CCT4</Data></Cell>
    <Cell><Data ss:Type="String">P50991</Data></Cell>
    <Cell><Data ss:Type="String">TCPD_HUMAN</Data></Cell>
    <Cell><Data ss:Type="String">chaperonin containing TCP1, subunit 4 (delta)</Data></Cell>
    <Cell><Data ss:Type="Number">1617</Data></Cell>
    <Cell><Data ss:Type="Number">10575</Data></Cell>
    <Cell><Data ss:Type="String">hsa:10575</Data></Cell>
   </Row>
   <Row ss:AutoFitHeight="0">
    <Cell><Data ss:Type="String">CCT7</Data></Cell>
    <Cell><Data ss:Type="String">Q99832</Data></Cell>
    <Cell><Data ss:Type="String">TCPH_HUMAN</Data></Cell>
    <Cell><Data ss:Type="String">chaperonin containing TCP1, subunit 7 (eta)</Data></Cell>
    <Cell><Data ss:Type="Number">1622</Data></Cell>
    <Cell><Data ss:Type="Number">10574</Data></Cell>
    <Cell><Data ss:Type="String">hsa:10574</Data></Cell>
   </Row>
   <Row ss:AutoFitHeight="0">
    <Cell><Data ss:Type="String">CD27</Data></Cell>
    <Cell><Data ss:Type="String">P26842</Data></Cell>
    <Cell><Data ss:Type="String">CD27_HUMAN</Data></Cell>
    <Cell><Data ss:Type="String">CD27 molecule</Data></Cell>
    <Cell><Data ss:Type="Number">11922</Data></Cell>
    <Cell><Data ss:Type="String">NA</Data></Cell>
    <Cell><Data ss:Type="String">hsa:NA</Data></Cell>
   </Row>
   <Row ss:AutoFitHeight="0">
    <Cell><Data ss:Type="String">CD44</Data></Cell>
    <Cell><Data ss:Type="String">P16070</Data></Cell>
    <Cell><Data ss:Type="String">CD44_HUMAN</Data></Cell>
    <Cell><Data ss:Type="String">CD44 molecule (Indian blood group)</Data></Cell>
    <Cell><Data ss:Type="Number">1681</Data></Cell>
    <Cell><Data ss:Type="Number">960</Data></Cell>
    <Cell><Data ss:Type="String">hsa:960</Data></Cell>
   </Row>
   <Row ss:AutoFitHeight="0">
    <Cell><Data ss:Type="String">CD46</Data></Cell>
    <Cell><Data ss:Type="String">P15529</Data></Cell>
    <Cell><Data ss:Type="String">MCP_HUMAN</Data></Cell>
    <Cell><Data ss:Type="String">CD46 molecule, complement regulatory protein</Data></Cell>
    <Cell><Data ss:Type="Number">6953</Data></Cell>
    <Cell><Data ss:Type="Number">4179</Data></Cell>
    <Cell><Data ss:Type="String">hsa:4179</Data></Cell>
   </Row>
   <Row ss:AutoFitHeight="0">
    <Cell><Data ss:Type="String">CD59</Data></Cell>
    <Cell><Data ss:Type="String">P13987</Data></Cell>
    <Cell><Data ss:Type="String">CD59_HUMAN</Data></Cell>
    <Cell><Data ss:Type="String">CD59 molecule, complement regulatory protein</Data></Cell>
    <Cell><Data ss:Type="Number">1689</Data></Cell>
    <Cell><Data ss:Type="Number">966</Data></Cell>
    <Cell><Data ss:Type="String">hsa:966</Data></Cell>
   </Row>
   <Row ss:AutoFitHeight="0">
    <Cell><Data ss:Type="String">CD72</Data></Cell>
    <Cell><Data ss:Type="String">P21854</Data></Cell>
    <Cell><Data ss:Type="String">CD72_HUMAN</Data></Cell>
    <Cell><Data ss:Type="String">CD72 molecule</Data></Cell>
    <Cell><Data ss:Type="Number">1696</Data></Cell>
    <Cell><Data ss:Type="Number">971</Data></Cell>
    <Cell><Data ss:Type="String">hsa:971</Data></Cell>
   </Row>
   <Row ss:AutoFitHeight="0">
    <Cell><Data ss:Type="String">CD81</Data></Cell>
    <Cell><Data ss:Type="String">P60033</Data></Cell>
    <Cell><Data ss:Type="String">CD81_HUMAN</Data></Cell>
    <Cell><Data ss:Type="String">CD81 molecule</Data></Cell>
    <Cell><Data ss:Type="Number">1701</Data></Cell>
    <Cell><Data ss:Type="Number">975</Data></Cell>
    <Cell><Data ss:Type="String">hsa:975</Data></Cell>
   </Row>
   <Row ss:AutoFitHeight="0">
    <Cell><Data ss:Type="String">CD84</Data></Cell>
    <Cell><Data ss:Type="String">Q9UIB8</Data></Cell>
    <Cell><Data ss:Type="String">SLAF5_HUMAN</Data></Cell>
    <Cell><Data ss:Type="String">CD84 molecule</Data></Cell>
    <Cell><Data ss:Type="Number">1704</Data></Cell>
    <Cell><Data ss:Type="Number">8832</Data></Cell>
    <Cell><Data ss:Type="String">hsa:8832</Data></Cell>
   </Row>
   <Row ss:AutoFitHeight="0">
    <Cell><Data ss:Type="String">CDC2</Data></Cell>
    <Cell><Data ss:Type="String">P06493</Data></Cell>
    <Cell><Data ss:Type="String">CDC2_HUMAN</Data></Cell>
    <Cell><Data ss:Type="String">cell division cycle 2, G1 to S and G2 to M</Data></Cell>
    <Cell><Data ss:Type="Number">1722</Data></Cell>
    <Cell><Data ss:Type="Number">983</Data></Cell>
    <Cell><Data ss:Type="String">hsa:983</Data></Cell>
   </Row>
   <Row ss:AutoFitHeight="0">
    <Cell><Data ss:Type="String">CDC20</Data></Cell>
    <Cell><Data ss:Type="String">Q12834</Data></Cell>
    <Cell><Data ss:Type="String">CDC20_HUMAN</Data></Cell>
    <Cell><Data ss:Type="String">cell division cycle 20 homolog (S. cerevisiae)</Data></Cell>
    <Cell><Data ss:Type="Number">1723</Data></Cell>
    <Cell><Data ss:Type="Number">991</Data></Cell>
    <Cell><Data ss:Type="String">hsa:991</Data></Cell>
   </Row>
   <Row ss:AutoFitHeight="0">
    <Cell><Data ss:Type="String">CDC25B</Data></Cell>
    <Cell><Data ss:Type="String">P30305</Data></Cell>
    <Cell><Data ss:Type="String">MPIP2_HUMAN</Data></Cell>
    <Cell><Data ss:Type="String">cell division cycle 25 homolog B (S. pombe)</Data></Cell>
    <Cell><Data ss:Type="Number">1726</Data></Cell>
    <Cell><Data ss:Type="Number">994</Data></Cell>
    <Cell><Data ss:Type="String">hsa:994</Data></Cell>
   </Row>
   <Row ss:AutoFitHeight="0">
    <Cell><Data ss:Type="String">CDC25C</Data></Cell>
    <Cell><Data ss:Type="String">P30307</Data></Cell>
    <Cell><Data ss:Type="String">MPIP3_HUMAN</Data></Cell>
    <Cell><Data ss:Type="String">cell division cycle 25 homolog C (S. pombe)</Data></Cell>
    <Cell><Data ss:Type="Number">1727</Data></Cell>
    <Cell><Data ss:Type="Number">995</Data></Cell>
    <Cell><Data ss:Type="String">hsa:995</Data></Cell>
   </Row>
   <Row ss:AutoFitHeight="0">
    <Cell><Data ss:Type="String">CDC34</Data></Cell>
    <Cell><Data ss:Type="String">P49427</Data></Cell>
    <Cell><Data ss:Type="String">UB2R1_HUMAN</Data></Cell>
    <Cell><Data ss:Type="String">cell division cycle 34 homolog (S. cerevisiae)</Data></Cell>
    <Cell><Data ss:Type="Number">1734</Data></Cell>
    <Cell><Data ss:Type="Number">997</Data></Cell>
    <Cell><Data ss:Type="String">hsa:997</Data></Cell>
   </Row>
   <Row ss:AutoFitHeight="0">
    <Cell><Data ss:Type="String">CDC5L</Data></Cell>
    <Cell><Data ss:Type="String">Q99459</Data></Cell>
    <Cell><Data ss:Type="String">CDC5L_HUMAN</Data></Cell>
    <Cell><Data ss:Type="String">CDC5 cell division cycle 5-like (S. pombe)</Data></Cell>
    <Cell><Data ss:Type="Number">1743</Data></Cell>
    <Cell><Data ss:Type="String">NA</Data></Cell>
    <Cell><Data ss:Type="String">hsa:NA</Data></Cell>
   </Row>
   <Row ss:AutoFitHeight="0">
    <Cell><Data ss:Type="String">CDH1</Data></Cell>
    <Cell><Data ss:Type="String">P12830</Data></Cell>
    <Cell><Data ss:Type="String">CADH1_HUMAN</Data></Cell>
    <Cell><Data ss:Type="String">cadherin 1, type 1, E-cadherin (epithelial)</Data></Cell>
    <Cell><Data ss:Type="Number">1748</Data></Cell>
    <Cell><Data ss:Type="Number">999</Data></Cell>
    <Cell><Data ss:Type="String">hsa:999</Data></Cell>
   </Row>
   <Row ss:AutoFitHeight="0">
    <Cell><Data ss:Type="String">CDH13</Data></Cell>
    <Cell><Data ss:Type="String">P55290</Data></Cell>
    <Cell><Data ss:Type="String">CAD13_HUMAN</Data></Cell>
    <Cell><Data ss:Type="String">cadherin 13, H-cadherin (heart)</Data></Cell>
    <Cell><Data ss:Type="Number">1753</Data></Cell>
    <Cell><Data ss:Type="Number">1012</Data></Cell>
    <Cell><Data ss:Type="String">hsa:1012</Data></Cell>
   </Row>
   <Row ss:AutoFitHeight="0">
    <Cell><Data ss:Type="String">CDK4</Data></Cell>
    <Cell><Data ss:Type="String">P11802</Data></Cell>
    <Cell><Data ss:Type="String">CDK4_HUMAN</Data></Cell>
    <Cell><Data ss:Type="String">cyclin-dependent kinase 4</Data></Cell>
    <Cell><Data ss:Type="Number">1773</Data></Cell>
    <Cell><Data ss:Type="Number">1019</Data></Cell>
    <Cell><Data ss:Type="String">hsa:1019</Data></Cell>
   </Row>
   <Row ss:AutoFitHeight="0">
    <Cell><Data ss:Type="String">CDK5RAP3</Data></Cell>
    <Cell><Data ss:Type="String">Q96JB5</Data></Cell>
    <Cell><Data ss:Type="String">CK5P3_HUMAN</Data></Cell>
    <Cell><Data ss:Type="String">CDK5 regulatory subunit associated protein 3</Data></Cell>
    <Cell><Data ss:Type="Number">18673</Data></Cell>
    <Cell><Data ss:Type="Number">80279</Data></Cell>
    <Cell><Data ss:Type="String">hsa:80279</Data></Cell>
   </Row>
   <Row ss:AutoFitHeight="0">
    <Cell><Data ss:Type="String">CDKN1A</Data></Cell>
    <Cell><Data ss:Type="String">P38936</Data></Cell>
    <Cell><Data ss:Type="String">CDN1A_HUMAN</Data></Cell>
    <Cell><Data ss:Type="String">cyclin-dependent kinase inhibitor 1A (p21, Cip1)</Data></Cell>
    <Cell><Data ss:Type="Number">1784</Data></Cell>
    <Cell><Data ss:Type="Number">1026</Data></Cell>
    <Cell><Data ss:Type="String">hsa:1026</Data></Cell>
   </Row>
   <Row ss:AutoFitHeight="0">
    <Cell><Data ss:Type="String">CDKN1C</Data></Cell>
    <Cell><Data ss:Type="String">P49918</Data></Cell>
    <Cell><Data ss:Type="String">CDN1C_HUMAN</Data></Cell>
    <Cell><Data ss:Type="String">cyclin-dependent kinase inhibitor 1C (p57, Kip2)</Data></Cell>
    <Cell><Data ss:Type="Number">1786</Data></Cell>
    <Cell><Data ss:Type="Number">1028</Data></Cell>
    <Cell><Data ss:Type="String">hsa:1028</Data></Cell>
   </Row>
   <Row ss:AutoFitHeight="0">
    <Cell><Data ss:Type="String">CDKN2A</Data></Cell>
    <Cell><Data ss:Type="String">P42771</Data></Cell>
    <Cell><Data ss:Type="String">CD2A1_HUMAN</Data></Cell>
    <Cell><Data ss:Type="String">cyclin-dependent kinase inhibitor 2A (melanoma, p16, inhibits CDK4)</Data></Cell>
    <Cell><Data ss:Type="Number">1787</Data></Cell>
    <Cell><Data ss:Type="Number">1029</Data></Cell>
    <Cell><Data ss:Type="String">hsa:1029</Data></Cell>
   </Row>
   <Row ss:AutoFitHeight="0">
    <Cell><Data ss:Type="String">CDKN2A</Data></Cell>
    <Cell><Data ss:Type="String">Q8N726</Data></Cell>
    <Cell><Data ss:Type="String">CD2A2_HUMAN</Data></Cell>
    <Cell><Data ss:Type="String">cyclin-dependent kinase inhibitor 2A (melanoma, p16, inhibits CDK4)</Data></Cell>
    <Cell><Data ss:Type="Number">1787</Data></Cell>
    <Cell><Data ss:Type="Number">1029</Data></Cell>
    <Cell><Data ss:Type="String">hsa:1029</Data></Cell>
   </Row>
   <Row ss:AutoFitHeight="0">
    <Cell><Data ss:Type="String">CDKN2A </Data></Cell>
    <Cell><Data ss:Type="String">Q208B5</Data></Cell>
    <Cell><Data ss:Type="String">Q208B5_HUMAN</Data></Cell>
    <Cell><Data ss:Type="String">p16</Data></Cell>
   </Row>
   <Row ss:AutoFitHeight="0">
    <Cell><Data ss:Type="String">CDKN2B</Data></Cell>
    <Cell><Data ss:Type="String">P42772</Data></Cell>
    <Cell><Data ss:Type="String">CDN2B_HUMAN</Data></Cell>
    <Cell><Data ss:Type="String">cyclin-dependent kinase inhibitor 2B (p15, inhibits CDK4)</Data></Cell>
    <Cell><Data ss:Type="Number">1788</Data></Cell>
    <Cell><Data ss:Type="Number">1030</Data></Cell>
    <Cell><Data ss:Type="String">hsa:1030</Data></Cell>
   </Row>
   <Row ss:AutoFitHeight="0">
    <Cell><Data ss:Type="String">CDKN3</Data></Cell>
    <Cell><Data ss:Type="String">Q16667</Data></Cell>
    <Cell><Data ss:Type="String">CDKN3_HUMAN</Data></Cell>
    <Cell><Data ss:Type="String">cyclin-dependent kinase inhibitor 3</Data></Cell>
    <Cell><Data ss:Type="Number">1791</Data></Cell>
    <Cell><Data ss:Type="Number">1033</Data></Cell>
    <Cell><Data ss:Type="String">hsa:1033</Data></Cell>
   </Row>
   <Row ss:AutoFitHeight="0">
    <Cell><Data ss:Type="String">CEACAM1</Data></Cell>
    <Cell><Data ss:Type="String">P13688</Data></Cell>
    <Cell><Data ss:Type="String">CEAM1_HUMAN</Data></Cell>
    <Cell><Data ss:Type="String">carcinoembryonic antigen-related cell adhesion molecule 1 (biliary glycoprotein)</Data></Cell>
    <Cell><Data ss:Type="Number">1814</Data></Cell>
    <Cell><Data ss:Type="Number">634</Data></Cell>
    <Cell><Data ss:Type="String">hsa:634</Data></Cell>
   </Row>
   <Row ss:AutoFitHeight="0">
    <Cell><Data ss:Type="String">CEACAM5</Data></Cell>
    <Cell><Data ss:Type="String">P06731</Data></Cell>
    <Cell><Data ss:Type="String">CEAM5_HUMAN</Data></Cell>
    <Cell><Data ss:Type="String">carcinoembryonic antigen-related cell adhesion molecule 5</Data></Cell>
    <Cell><Data ss:Type="Number">1817</Data></Cell>
    <Cell><Data ss:Type="Number">1048</Data></Cell>
    <Cell><Data ss:Type="String">hsa:1048</Data></Cell>
   </Row>
   <Row ss:AutoFitHeight="0">
    <Cell><Data ss:Type="String">CEACAM6</Data></Cell>
    <Cell><Data ss:Type="String">P40199</Data></Cell>
    <Cell><Data ss:Type="String">CEAM6_HUMAN</Data></Cell>
    <Cell><Data ss:Type="String">carcinoembryonic antigen-related cell adhesion molecule 6 (non-specific cross reacting antigen)</Data></Cell>
    <Cell><Data ss:Type="Number">1818</Data></Cell>
    <Cell><Data ss:Type="String">NA</Data></Cell>
    <Cell><Data ss:Type="String">hsa:NA</Data></Cell>
   </Row>
   <Row ss:AutoFitHeight="0">
    <Cell><Data ss:Type="String">CENPF</Data></Cell>
    <Cell><Data ss:Type="String">P49454</Data></Cell>
    <Cell><Data ss:Type="String">CENPF_HUMAN</Data></Cell>
    <Cell><Data ss:Type="String">centromere protein F, 350/400ka (mitosin)</Data></Cell>
    <Cell><Data ss:Type="Number">1857</Data></Cell>
    <Cell><Data ss:Type="Number">1063</Data></Cell>
    <Cell><Data ss:Type="String">hsa:1063</Data></Cell>
   </Row>
   <Row ss:AutoFitHeight="0">
    <Cell><Data ss:Type="String">CFLAR</Data></Cell>
    <Cell><Data ss:Type="String">O15519</Data></Cell>
    <Cell><Data ss:Type="String">CFLAR_HUMAN</Data></Cell>
    <Cell><Data ss:Type="String">CASP8 and FADD-like apoptosis regulator</Data></Cell>
    <Cell><Data ss:Type="Number">1876</Data></Cell>
    <Cell><Data ss:Type="Number">8837</Data></Cell>
    <Cell><Data ss:Type="String">hsa:8837</Data></Cell>
   </Row>
   <Row ss:AutoFitHeight="0">
    <Cell><Data ss:Type="String">CFTR</Data></Cell>
    <Cell><Data ss:Type="String">P13569</Data></Cell>
    <Cell><Data ss:Type="String">CFTR_HUMAN</Data></Cell>
    <Cell><Data ss:Type="String">cystic fibrosis transmembrane conductance regulator (ATP-binding cassette sub-family C, member 7)</Data></Cell>
    <Cell><Data ss:Type="Number">1884</Data></Cell>
    <Cell><Data ss:Type="Number">1080</Data></Cell>
    <Cell><Data ss:Type="String">hsa:1080</Data></Cell>
   </Row>
   <Row ss:AutoFitHeight="0">
    <Cell><Data ss:Type="String">CGRRF1</Data></Cell>
    <Cell><Data ss:Type="String">Q99675</Data></Cell>
    <Cell><Data ss:Type="String">CGRF1_HUMAN</Data></Cell>
    <Cell><Data ss:Type="String">cell growth regulator with ring finger domain 1</Data></Cell>
    <Cell><Data ss:Type="Number">15528</Data></Cell>
    <Cell><Data ss:Type="Number">10668</Data></Cell>
    <Cell><Data ss:Type="String">hsa:10668</Data></Cell>
   </Row>
   <Row ss:AutoFitHeight="0">
    <Cell><Data ss:Type="String">CHL1</Data></Cell>
    <Cell><Data ss:Type="String">O00533</Data></Cell>
    <Cell><Data ss:Type="String">CHL1_HUMAN</Data></Cell>
    <Cell><Data ss:Type="String">cell adhesion molecule with homology to L1CAM (close homolog of L1)</Data></Cell>
    <Cell><Data ss:Type="Number">1939</Data></Cell>
    <Cell><Data ss:Type="Number">10752</Data></Cell>
    <Cell><Data ss:Type="String">hsa:10752</Data></Cell>
   </Row>
   <Row ss:AutoFitHeight="0">
    <Cell><Data ss:Type="String">CHST4</Data></Cell>
    <Cell><Data ss:Type="String">Q8NCG5</Data></Cell>
    <Cell><Data ss:Type="String">CHST4_HUMAN</Data></Cell>
    <Cell><Data ss:Type="String">carbohydrate (N-acetylglucosamine 6-O) sulfotransferase 4</Data></Cell>
    <Cell><Data ss:Type="Number">1972</Data></Cell>
    <Cell><Data ss:Type="Number">10164</Data></Cell>
    <Cell><Data ss:Type="String">hsa:10164</Data></Cell>
   </Row>
   <Row ss:AutoFitHeight="0">
    <Cell><Data ss:Type="String">CHST5</Data></Cell>
    <Cell><Data ss:Type="String">Q9GZS9</Data></Cell>
    <Cell><Data ss:Type="String">CHST5_HUMAN</Data></Cell>
    <Cell><Data ss:Type="String">carbohydrate (N-acetylglucosamine 6-O) sulfotransferase 5</Data></Cell>
    <Cell><Data ss:Type="Number">1973</Data></Cell>
    <Cell><Data ss:Type="Number">23563</Data></Cell>
    <Cell><Data ss:Type="String">hsa:23563</Data></Cell>
   </Row>
   <Row ss:AutoFitHeight="0">
    <Cell><Data ss:Type="String">CKAP2</Data></Cell>
    <Cell><Data ss:Type="String">Q8WWK9</Data></Cell>
    <Cell><Data ss:Type="String">CKAP2_HUMAN</Data></Cell>
    <Cell><Data ss:Type="String">cytoskeleton associated protein 2</Data></Cell>
    <Cell><Data ss:Type="Number">1990</Data></Cell>
    <Cell><Data ss:Type="String">NA</Data></Cell>
    <Cell><Data ss:Type="String">hsa:NA</Data></Cell>
   </Row>
   <Row ss:AutoFitHeight="0">
    <Cell><Data ss:Type="String">CKB</Data></Cell>
    <Cell><Data ss:Type="String">P12277</Data></Cell>
    <Cell><Data ss:Type="String">KCRB_HUMAN</Data></Cell>
    <Cell><Data ss:Type="String">creatine kinase, brain</Data></Cell>
    <Cell><Data ss:Type="Number">1991</Data></Cell>
    <Cell><Data ss:Type="Number">1152</Data></Cell>
    <Cell><Data ss:Type="String">hsa:1152</Data></Cell>
   </Row>
   <Row ss:AutoFitHeight="0">
    <Cell><Data ss:Type="String">CKS2</Data></Cell>
    <Cell><Data ss:Type="String">P33552</Data></Cell>
    <Cell><Data ss:Type="String">CKS2_HUMAN</Data></Cell>
    <Cell><Data ss:Type="String">CDC28 protein kinase regulatory subunit 2</Data></Cell>
    <Cell><Data ss:Type="Number">2000</Data></Cell>
    <Cell><Data ss:Type="Number">1164</Data></Cell>
    <Cell><Data ss:Type="String">hsa:1164</Data></Cell>
   </Row>
   <Row ss:AutoFitHeight="0">
    <Cell><Data ss:Type="String">CLDN1</Data></Cell>
    <Cell><Data ss:Type="String">O95832</Data></Cell>
    <Cell><Data ss:Type="String">CLD1_HUMAN</Data></Cell>
    <Cell><Data ss:Type="String">claudin 1</Data></Cell>
    <Cell><Data ss:Type="Number">2032</Data></Cell>
    <Cell><Data ss:Type="Number">9076</Data></Cell>
    <Cell><Data ss:Type="String">hsa:9076</Data></Cell>
   </Row>
   <Row ss:AutoFitHeight="0">
    <Cell><Data ss:Type="String">CLDN10</Data></Cell>
    <Cell><Data ss:Type="String">P78369</Data></Cell>
    <Cell><Data ss:Type="String">CLD10_HUMAN</Data></Cell>
    <Cell><Data ss:Type="String">claudin 10</Data></Cell>
    <Cell><Data ss:Type="Number">2033</Data></Cell>
    <Cell><Data ss:Type="Number">9071</Data></Cell>
    <Cell><Data ss:Type="String">hsa:9071</Data></Cell>
   </Row>
   <Row ss:AutoFitHeight="0">
    <Cell><Data ss:Type="String">CLDN16</Data></Cell>
    <Cell><Data ss:Type="String">Q9Y5I7</Data></Cell>
    <Cell><Data ss:Type="String">CLD16_HUMAN</Data></Cell>
    <Cell><Data ss:Type="String">claudin 16</Data></Cell>
    <Cell><Data ss:Type="Number">2037</Data></Cell>
    <Cell><Data ss:Type="Number">10686</Data></Cell>
    <Cell><Data ss:Type="String">hsa:10686</Data></Cell>
   </Row>
   <Row ss:AutoFitHeight="0">
    <Cell><Data ss:Type="String">CLDN3</Data></Cell>
    <Cell><Data ss:Type="String">O15551</Data></Cell>
    <Cell><Data ss:Type="String">CLD3_HUMAN</Data></Cell>
    <Cell><Data ss:Type="String">claudin 3</Data></Cell>
    <Cell><Data ss:Type="Number">2045</Data></Cell>
    <Cell><Data ss:Type="Number">1365</Data></Cell>
    <Cell><Data ss:Type="String">hsa:1365</Data></Cell>
   </Row>
   <Row ss:AutoFitHeight="0">
    <Cell><Data ss:Type="String">CLDN4</Data></Cell>
    <Cell><Data ss:Type="String">O14493</Data></Cell>
    <Cell><Data ss:Type="String">CLD4_HUMAN</Data></Cell>
    <Cell><Data ss:Type="String">claudin 4</Data></Cell>
    <Cell><Data ss:Type="Number">2046</Data></Cell>
    <Cell><Data ss:Type="Number">1364</Data></Cell>
    <Cell><Data ss:Type="String">hsa:1364</Data></Cell>
   </Row>
   <Row ss:AutoFitHeight="0">
    <Cell><Data ss:Type="String">CLDN7</Data></Cell>
    <Cell><Data ss:Type="String">O95471</Data></Cell>
    <Cell><Data ss:Type="String">CLD7_HUMAN</Data></Cell>
    <Cell><Data ss:Type="String">claudin 7</Data></Cell>
    <Cell><Data ss:Type="Number">2049</Data></Cell>
    <Cell><Data ss:Type="Number">1366</Data></Cell>
    <Cell><Data ss:Type="String">hsa:1366</Data></Cell>
   </Row>
   <Row ss:AutoFitHeight="0">
    <Cell><Data ss:Type="String">CLU</Data></Cell>
    <Cell><Data ss:Type="String">P10909</Data></Cell>
    <Cell><Data ss:Type="String">CLUS_HUMAN</Data></Cell>
    <Cell><Data ss:Type="String">clusterin</Data></Cell>
    <Cell><Data ss:Type="Number">2095</Data></Cell>
    <Cell><Data ss:Type="Number">1191</Data></Cell>
    <Cell><Data ss:Type="String">hsa:1191</Data></Cell>
   </Row>
   <Row ss:AutoFitHeight="0">
    <Cell><Data ss:Type="String">CMC1</Data></Cell>
    <Cell><Data ss:Type="String">Q7Z7K0</Data></Cell>
    <Cell><Data ss:Type="String">COXAM_HUMAN</Data></Cell>
    <Cell><Data ss:Type="String">COX assembly mitochondrial protein homolog (S. cerevisiae)</Data></Cell>
    <Cell><Data ss:Type="Number">28783</Data></Cell>
    <Cell><Data ss:Type="Number">152100</Data></Cell>
    <Cell><Data ss:Type="String">hsa:152100</Data></Cell>
   </Row>
   <Row ss:AutoFitHeight="0">
    <Cell><Data ss:Type="String">CNN2</Data></Cell>
    <Cell><Data ss:Type="String">Q99439</Data></Cell>
    <Cell><Data ss:Type="String">CNN2_HUMAN</Data></Cell>
    <Cell><Data ss:Type="String">calponin 2</Data></Cell>
    <Cell><Data ss:Type="Number">2156</Data></Cell>
    <Cell><Data ss:Type="Number">1265</Data></Cell>
    <Cell><Data ss:Type="String">hsa:1265</Data></Cell>
   </Row>
   <Row ss:AutoFitHeight="0">
    <Cell><Data ss:Type="String">COL15A1</Data></Cell>
    <Cell><Data ss:Type="String">P39059</Data></Cell>
    <Cell><Data ss:Type="String">COFA1_HUMAN</Data></Cell>
    <Cell><Data ss:Type="String">collagen, type XV, alpha 1</Data></Cell>
    <Cell><Data ss:Type="Number">2192</Data></Cell>
    <Cell><Data ss:Type="Number">1306</Data></Cell>
    <Cell><Data ss:Type="String">hsa:1306</Data></Cell>
   </Row>
   <Row ss:AutoFitHeight="0">
    <Cell><Data ss:Type="String">CRP</Data></Cell>
    <Cell><Data ss:Type="String">P02741</Data></Cell>
    <Cell><Data ss:Type="String">CRP_HUMAN</Data></Cell>
    <Cell><Data ss:Type="String">C-reactive protein, pentraxin-related</Data></Cell>
    <Cell><Data ss:Type="Number">2367</Data></Cell>
    <Cell><Data ss:Type="Number">1401</Data></Cell>
    <Cell><Data ss:Type="String">hsa:1401</Data></Cell>
   </Row>
   <Row ss:AutoFitHeight="0">
    <Cell><Data ss:Type="String">CS</Data></Cell>
    <Cell><Data ss:Type="String">O75390</Data></Cell>
    <Cell><Data ss:Type="String">CISY_HUMAN</Data></Cell>
    <Cell><Data ss:Type="String">citrate synthase</Data></Cell>
    <Cell><Data ss:Type="Number">2422</Data></Cell>
    <Cell><Data ss:Type="Number">1431</Data></Cell>
    <Cell><Data ss:Type="String">hsa:1431</Data></Cell>
   </Row>
   <Row ss:AutoFitHeight="0">
    <Cell><Data ss:Type="String">CSF2</Data></Cell>
    <Cell><Data ss:Type="String">P04141</Data></Cell>
    <Cell><Data ss:Type="String">CSF2_HUMAN</Data></Cell>
    <Cell><Data ss:Type="String">colony stimulating factor 2 (granulocyte-macrophage)</Data></Cell>
    <Cell><Data ss:Type="Number">2434</Data></Cell>
    <Cell><Data ss:Type="Number">1437</Data></Cell>
    <Cell><Data ss:Type="String">hsa:1437</Data></Cell>
   </Row>
   <Row ss:AutoFitHeight="0">
    <Cell><Data ss:Type="String">CSF2RB</Data></Cell>
    <Cell><Data ss:Type="String">P32927</Data></Cell>
    <Cell><Data ss:Type="String">IL3RB_HUMAN</Data></Cell>
    <Cell><Data ss:Type="String">colony stimulating factor 2 receptor, beta, low-affinity (granulocyte-macrophage)</Data></Cell>
    <Cell><Data ss:Type="Number">2436</Data></Cell>
    <Cell><Data ss:Type="String">NA</Data></Cell>
    <Cell><Data ss:Type="String">hsa:NA</Data></Cell>
   </Row>
   <Row ss:AutoFitHeight="0">
    <Cell><Data ss:Type="String">CTGF</Data></Cell>
    <Cell><Data ss:Type="String">P29279</Data></Cell>
    <Cell><Data ss:Type="String">CTGF_HUMAN</Data></Cell>
    <Cell><Data ss:Type="String">connective tissue growth factor</Data></Cell>
    <Cell><Data ss:Type="Number">2500</Data></Cell>
    <Cell><Data ss:Type="Number">1490</Data></Cell>
    <Cell><Data ss:Type="String">hsa:1490</Data></Cell>
   </Row>
   <Row ss:AutoFitHeight="0">
    <Cell><Data ss:Type="String">CTPS</Data></Cell>
    <Cell><Data ss:Type="String">P17812</Data></Cell>
    <Cell><Data ss:Type="String">PYRG1_HUMAN</Data></Cell>
    <Cell><Data ss:Type="String">CTP synthase</Data></Cell>
    <Cell><Data ss:Type="Number">2519</Data></Cell>
    <Cell><Data ss:Type="Number">1503</Data></Cell>
    <Cell><Data ss:Type="String">hsa:1503</Data></Cell>
   </Row>
   <Row ss:AutoFitHeight="0">
    <Cell><Data ss:Type="String">CTRB1</Data></Cell>
    <Cell><Data ss:Type="String">P17538</Data></Cell>
    <Cell><Data ss:Type="String">CTRB1_HUMAN</Data></Cell>
    <Cell><Data ss:Type="String">chymotrypsinogen B1</Data></Cell>
    <Cell><Data ss:Type="Number">2521</Data></Cell>
    <Cell><Data ss:Type="Number">1504</Data></Cell>
    <Cell><Data ss:Type="String">hsa:1504</Data></Cell>
   </Row>
   <Row ss:AutoFitHeight="0">
    <Cell><Data ss:Type="String">CTSB</Data></Cell>
    <Cell><Data ss:Type="String">P07858</Data></Cell>
    <Cell><Data ss:Type="String">CATB_HUMAN</Data></Cell>
    <Cell><Data ss:Type="String">cathepsin B</Data></Cell>
    <Cell><Data ss:Type="Number">2527</Data></Cell>
    <Cell><Data ss:Type="Number">1508</Data></Cell>
    <Cell><Data ss:Type="String">hsa:1508</Data></Cell>
   </Row>
   <Row ss:AutoFitHeight="0">
    <Cell><Data ss:Type="String">CTSD</Data></Cell>
    <Cell><Data ss:Type="String">P07339</Data></Cell>
    <Cell><Data ss:Type="String">CATD_HUMAN</Data></Cell>
    <Cell><Data ss:Type="String">cathepsin D</Data></Cell>
    <Cell><Data ss:Type="Number">2529</Data></Cell>
    <Cell><Data ss:Type="Number">1509</Data></Cell>
    <Cell><Data ss:Type="String">hsa:1509</Data></Cell>
   </Row>
   <Row ss:AutoFitHeight="0">
    <Cell><Data ss:Type="String">CTTN</Data></Cell>
    <Cell><Data ss:Type="String">Q14247</Data></Cell>
    <Cell><Data ss:Type="String">SRC8_HUMAN</Data></Cell>
    <Cell><Data ss:Type="String">cortactin</Data></Cell>
    <Cell><Data ss:Type="Number">3338</Data></Cell>
    <Cell><Data ss:Type="Number">2017</Data></Cell>
    <Cell><Data ss:Type="String">hsa:2017</Data></Cell>
   </Row>
   <Row ss:AutoFitHeight="0">
    <Cell><Data ss:Type="String">ctxB</Data></Cell>
    <Cell><Data ss:Type="String">P01556</Data></Cell>
    <Cell><Data ss:Type="String">CHTB_VIBCH</Data></Cell>
    <Cell><Data ss:Type="String">NA</Data></Cell>
    <Cell><Data ss:Type="String">NA</Data></Cell>
    <Cell><Data ss:Type="String">NA</Data></Cell>
    <Cell><Data ss:Type="String">NA</Data></Cell>
   </Row>
   <Row ss:AutoFitHeight="0">
    <Cell><Data ss:Type="String">CUL2</Data></Cell>
    <Cell><Data ss:Type="String">Q13617</Data></Cell>
    <Cell><Data ss:Type="String">CUL2_HUMAN</Data></Cell>
    <Cell><Data ss:Type="String">cullin 2</Data></Cell>
    <Cell><Data ss:Type="Number">2552</Data></Cell>
    <Cell><Data ss:Type="Number">8453</Data></Cell>
    <Cell><Data ss:Type="String">hsa:8453</Data></Cell>
   </Row>
   <Row ss:AutoFitHeight="0">
    <Cell><Data ss:Type="String">CXCL10</Data></Cell>
    <Cell><Data ss:Type="String">P02778</Data></Cell>
    <Cell><Data ss:Type="String">CXL10_HUMAN</Data></Cell>
    <Cell><Data ss:Type="String">chemokine (C-X-C motif) ligand 10</Data></Cell>
    <Cell><Data ss:Type="Number">10637</Data></Cell>
    <Cell><Data ss:Type="Number">3627</Data></Cell>
    <Cell><Data ss:Type="String">hsa:3627</Data></Cell>
   </Row>
   <Row ss:AutoFitHeight="0">
    <Cell><Data ss:Type="String">CXCL9</Data></Cell>
    <Cell><Data ss:Type="String">Q07325</Data></Cell>
    <Cell><Data ss:Type="String">CXCL9_HUMAN</Data></Cell>
    <Cell><Data ss:Type="String">chemokine (C-X-C motif) ligand 9</Data></Cell>
    <Cell><Data ss:Type="Number">7098</Data></Cell>
    <Cell><Data ss:Type="Number">4283</Data></Cell>
    <Cell><Data ss:Type="String">hsa:4283</Data></Cell>
   </Row>
   <Row ss:AutoFitHeight="0">
    <Cell><Data ss:Type="String">CXCR5</Data></Cell>
    <Cell><Data ss:Type="String">P32302</Data></Cell>
    <Cell><Data ss:Type="String">CXCR5_HUMAN</Data></Cell>
    <Cell><Data ss:Type="String">chemokine (C-X-C motif) receptor 5</Data></Cell>
    <Cell><Data ss:Type="Number">1060</Data></Cell>
    <Cell><Data ss:Type="Number">643</Data></Cell>
    <Cell><Data ss:Type="String">hsa:643</Data></Cell>
   </Row>
   <Row ss:AutoFitHeight="0">
    <Cell><Data ss:Type="String">CYCS</Data></Cell>
    <Cell><Data ss:Type="String">P99999</Data></Cell>
    <Cell><Data ss:Type="String">CYC_HUMAN</Data></Cell>
    <Cell><Data ss:Type="String">cytochrome c, somatic</Data></Cell>
    <Cell><Data ss:Type="Number">19986</Data></Cell>
    <Cell><Data ss:Type="String">NA</Data></Cell>
    <Cell><Data ss:Type="String">hsa:NA</Data></Cell>
   </Row>
   <Row ss:AutoFitHeight="0">
    <Cell><Data ss:Type="String">CYP11A1</Data></Cell>
    <Cell><Data ss:Type="String">P05108</Data></Cell>
    <Cell><Data ss:Type="String">CP11A_HUMAN</Data></Cell>
    <Cell><Data ss:Type="String">cytochrome P450, family 11, subfamily A, polypeptide 1</Data></Cell>
    <Cell><Data ss:Type="Number">2590</Data></Cell>
    <Cell><Data ss:Type="Number">1583</Data></Cell>
    <Cell><Data ss:Type="String">hsa:1583</Data></Cell>
   </Row>
   <Row ss:AutoFitHeight="0">
    <Cell><Data ss:Type="String">CYP1B1</Data></Cell>
    <Cell><Data ss:Type="String">Q16678</Data></Cell>
    <Cell><Data ss:Type="String">CP1B1_HUMAN</Data></Cell>
    <Cell><Data ss:Type="String">cytochrome P450, family 1, subfamily B, polypeptide 1</Data></Cell>
    <Cell><Data ss:Type="Number">2597</Data></Cell>
    <Cell><Data ss:Type="Number">1545</Data></Cell>
    <Cell><Data ss:Type="String">hsa:1545</Data></Cell>
   </Row>
   <Row ss:AutoFitHeight="0">
    <Cell><Data ss:Type="String">CYP2C8</Data></Cell>
    <Cell><Data ss:Type="String">P10632</Data></Cell>
    <Cell><Data ss:Type="String">CP2C8_HUMAN</Data></Cell>
    <Cell><Data ss:Type="String">cytochrome P450, family 2, subfamily C, polypeptide 8</Data></Cell>
    <Cell><Data ss:Type="Number">2622</Data></Cell>
    <Cell><Data ss:Type="Number">1558</Data></Cell>
    <Cell><Data ss:Type="String">hsa:1558</Data></Cell>
   </Row>
   <Row ss:AutoFitHeight="0">
    <Cell><Data ss:Type="String">CYP2D6</Data></Cell>
    <Cell><Data ss:Type="String">P10635</Data></Cell>
    <Cell><Data ss:Type="String">CP2D6_HUMAN</Data></Cell>
    <Cell><Data ss:Type="String">cytochrome P450, family 2, subfamily D, polypeptide 6</Data></Cell>
    <Cell><Data ss:Type="Number">2625</Data></Cell>
    <Cell><Data ss:Type="Number">1565</Data></Cell>
    <Cell><Data ss:Type="String">hsa:1565</Data></Cell>
   </Row>
   <Row ss:AutoFitHeight="0">
    <Cell><Data ss:Type="String">CYP3A5</Data></Cell>
    <Cell><Data ss:Type="String">P20815</Data></Cell>
    <Cell><Data ss:Type="String">CP3A5_HUMAN</Data></Cell>
    <Cell><Data ss:Type="String">cytochrome P450, family 3, subfamily A, polypeptide 5</Data></Cell>
    <Cell><Data ss:Type="Number">2638</Data></Cell>
    <Cell><Data ss:Type="String">NA</Data></Cell>
    <Cell><Data ss:Type="String">hsa:NA</Data></Cell>
   </Row>
   <Row ss:AutoFitHeight="0">
    <Cell><Data ss:Type="String">CYP3A7</Data></Cell>
    <Cell><Data ss:Type="String">P24462</Data></Cell>
    <Cell><Data ss:Type="String">CP3A7_HUMAN</Data></Cell>
    <Cell><Data ss:Type="String">cytochrome P450, family 3, subfamily A, polypeptide 7</Data></Cell>
    <Cell><Data ss:Type="Number">2640</Data></Cell>
    <Cell><Data ss:Type="String">NA</Data></Cell>
    <Cell><Data ss:Type="String">hsa:NA</Data></Cell>
   </Row>
   <Row ss:AutoFitHeight="0">
    <Cell><Data ss:Type="String">CYP4B1</Data></Cell>
    <Cell><Data ss:Type="String">P13584</Data></Cell>
    <Cell><Data ss:Type="String">CP4B1_HUMAN</Data></Cell>
    <Cell><Data ss:Type="String">cytochrome P450, family 4, subfamily B, polypeptide 1</Data></Cell>
    <Cell><Data ss:Type="Number">2644</Data></Cell>
    <Cell><Data ss:Type="Number">1580</Data></Cell>
    <Cell><Data ss:Type="String">hsa:1580</Data></Cell>
   </Row>
   <Row ss:AutoFitHeight="0">
    <Cell><Data ss:Type="String">CYR61</Data></Cell>
    <Cell><Data ss:Type="String">O00622</Data></Cell>
    <Cell><Data ss:Type="String">CYR61_HUMAN</Data></Cell>
    <Cell><Data ss:Type="String">cysteine-rich, angiogenic inducer, 61</Data></Cell>
    <Cell><Data ss:Type="Number">2654</Data></Cell>
    <Cell><Data ss:Type="Number">3491</Data></Cell>
    <Cell><Data ss:Type="String">hsa:3491</Data></Cell>
   </Row>
   <Row ss:AutoFitHeight="0">
    <Cell><Data ss:Type="String">DAB2</Data></Cell>
    <Cell><Data ss:Type="String">P98082</Data></Cell>
    <Cell><Data ss:Type="String">DAB2_HUMAN</Data></Cell>
    <Cell><Data ss:Type="String">disabled homolog 2, mitogen-responsive phosphoprotein (Drosophila)</Data></Cell>
    <Cell><Data ss:Type="Number">2662</Data></Cell>
    <Cell><Data ss:Type="Number">1601</Data></Cell>
    <Cell><Data ss:Type="String">hsa:1601</Data></Cell>
   </Row>
   <Row ss:AutoFitHeight="0">
    <Cell><Data ss:Type="String">DAPK1</Data></Cell>
    <Cell><Data ss:Type="String">P53355</Data></Cell>
    <Cell><Data ss:Type="String">DAPK1_HUMAN</Data></Cell>
    <Cell><Data ss:Type="String">death-associated protein kinase 1</Data></Cell>
    <Cell><Data ss:Type="Number">2674</Data></Cell>
    <Cell><Data ss:Type="Number">1612</Data></Cell>
    <Cell><Data ss:Type="String">hsa:1612</Data></Cell>
   </Row>
   <Row ss:AutoFitHeight="0">
    <Cell><Data ss:Type="String">DCN</Data></Cell>
    <Cell><Data ss:Type="String">P07585</Data></Cell>
    <Cell><Data ss:Type="String">PGS2_HUMAN</Data></Cell>
    <Cell><Data ss:Type="String">decorin</Data></Cell>
    <Cell><Data ss:Type="Number">2705</Data></Cell>
    <Cell><Data ss:Type="Number">1634</Data></Cell>
    <Cell><Data ss:Type="String">hsa:1634</Data></Cell>
   </Row>
   <Row ss:AutoFitHeight="0">
    <Cell><Data ss:Type="String">DDAH2</Data></Cell>
    <Cell><Data ss:Type="String">O95865</Data></Cell>
    <Cell><Data ss:Type="String">DDAH2_HUMAN</Data></Cell>
    <Cell><Data ss:Type="String">dimethylarginine dimethylaminohydrolase 2</Data></Cell>
    <Cell><Data ss:Type="Number">2716</Data></Cell>
    <Cell><Data ss:Type="Number">23564</Data></Cell>
    <Cell><Data ss:Type="String">hsa:23564</Data></Cell>
   </Row>
   <Row ss:AutoFitHeight="0">
    <Cell><Data ss:Type="String">DDIT3</Data></Cell>
    <Cell><Data ss:Type="String">P35638</Data></Cell>
    <Cell><Data ss:Type="String">DDIT3_HUMAN</Data></Cell>
    <Cell><Data ss:Type="String">DNA-damage-inducible transcript 3</Data></Cell>
    <Cell><Data ss:Type="Number">2726</Data></Cell>
    <Cell><Data ss:Type="Number">1649</Data></Cell>
    <Cell><Data ss:Type="String">hsa:1649</Data></Cell>
   </Row>
   <Row ss:AutoFitHeight="0">
    <Cell><Data ss:Type="String">DDX17</Data></Cell>
    <Cell><Data ss:Type="String">Q92841</Data></Cell>
    <Cell><Data ss:Type="String">DDX17_HUMAN</Data></Cell>
    <Cell><Data ss:Type="String">DEAD (Asp-Glu-Ala-Asp) box polypeptide 17</Data></Cell>
    <Cell><Data ss:Type="Number">2740</Data></Cell>
    <Cell><Data ss:Type="Number">10521</Data></Cell>
    <Cell><Data ss:Type="String">hsa:10521</Data></Cell>
   </Row>
   <Row ss:AutoFitHeight="0">
    <Cell><Data ss:Type="String">DHRS2</Data></Cell>
    <Cell><Data ss:Type="String">Q13268</Data></Cell>
    <Cell><Data ss:Type="String">DHRS2_HUMAN</Data></Cell>
    <Cell><Data ss:Type="String">dehydrogenase/reductase (SDR family) member 2</Data></Cell>
    <Cell><Data ss:Type="Number">18349</Data></Cell>
    <Cell><Data ss:Type="Number">10202</Data></Cell>
    <Cell><Data ss:Type="String">hsa:10202</Data></Cell>
   </Row>
   <Row ss:AutoFitHeight="0">
    <Cell><Data ss:Type="String">DHX40</Data></Cell>
    <Cell><Data ss:Type="String">Q8IX18</Data></Cell>
    <Cell><Data ss:Type="String">DHX40_HUMAN</Data></Cell>
    <Cell><Data ss:Type="String">DEAH (Asp-Glu-Ala-His) box polypeptide 40</Data></Cell>
    <Cell><Data ss:Type="Number">18018</Data></Cell>
    <Cell><Data ss:Type="Number">79665</Data></Cell>
    <Cell><Data ss:Type="String">hsa:79665</Data></Cell>
   </Row>
   <Row ss:AutoFitHeight="0">
    <Cell><Data ss:Type="String">DKK1</Data></Cell>
    <Cell><Data ss:Type="String">O94907</Data></Cell>
    <Cell><Data ss:Type="String">DKK1_HUMAN</Data></Cell>
    <Cell><Data ss:Type="String">dickkopf homolog 1 (Xenopus laevis)</Data></Cell>
    <Cell><Data ss:Type="Number">2891</Data></Cell>
    <Cell><Data ss:Type="Number">22943</Data></Cell>
    <Cell><Data ss:Type="String">hsa:22943</Data></Cell>
   </Row>
   <Row ss:AutoFitHeight="0">
    <Cell><Data ss:Type="String">DKK2</Data></Cell>
    <Cell><Data ss:Type="String">Q9UBU2</Data></Cell>
    <Cell><Data ss:Type="String">DKK2_HUMAN</Data></Cell>
    <Cell><Data ss:Type="String">dickkopf homolog 2 (Xenopus laevis)</Data></Cell>
    <Cell><Data ss:Type="Number">2892</Data></Cell>
    <Cell><Data ss:Type="Number">27123</Data></Cell>
    <Cell><Data ss:Type="String">hsa:27123</Data></Cell>
   </Row>
   <Row ss:AutoFitHeight="0">
    <Cell><Data ss:Type="String">DKK3</Data></Cell>
    <Cell><Data ss:Type="String">Q9UBP4</Data></Cell>
    <Cell><Data ss:Type="String">DKK3_HUMAN</Data></Cell>
    <Cell><Data ss:Type="String">dickkopf homolog 3 (Xenopus laevis)</Data></Cell>
    <Cell><Data ss:Type="Number">2893</Data></Cell>
    <Cell><Data ss:Type="Number">27122</Data></Cell>
    <Cell><Data ss:Type="String">hsa:27122</Data></Cell>
   </Row>
   <Row ss:AutoFitHeight="0">
    <Cell><Data ss:Type="String">DLX4</Data></Cell>
    <Cell><Data ss:Type="String">Q92988</Data></Cell>
    <Cell><Data ss:Type="String">DLX4_HUMAN</Data></Cell>
    <Cell><Data ss:Type="String">distal-less homeobox 4</Data></Cell>
    <Cell><Data ss:Type="Number">2917</Data></Cell>
    <Cell><Data ss:Type="String">NA</Data></Cell>
    <Cell><Data ss:Type="String">hsa:NA</Data></Cell>
   </Row>
   <Row ss:AutoFitHeight="0">
    <Cell><Data ss:Type="String">DNAH17</Data></Cell>
    <Cell><Data ss:Type="String">Q9UFH2</Data></Cell>
    <Cell><Data ss:Type="String">DYH17_HUMAN</Data></Cell>
    <Cell><Data ss:Type="String">dynein, axonemal, heavy chain 17</Data></Cell>
    <Cell><Data ss:Type="Number">2946</Data></Cell>
    <Cell><Data ss:Type="Number">8632</Data></Cell>
    <Cell><Data ss:Type="String">hsa:8632</Data></Cell>
   </Row>
   <Row ss:AutoFitHeight="0">
    <Cell><Data ss:Type="String">DYNC1I2</Data></Cell>
    <Cell><Data ss:Type="String">Q13409</Data></Cell>
    <Cell><Data ss:Type="String">DC1I2_HUMAN</Data></Cell>
    <Cell><Data ss:Type="String">dynein, cytoplasmic 1, intermediate chain 2</Data></Cell>
    <Cell><Data ss:Type="Number">2964</Data></Cell>
    <Cell><Data ss:Type="Number">1781</Data></Cell>
    <Cell><Data ss:Type="String">hsa:1781</Data></Cell>
   </Row>
   <Row ss:AutoFitHeight="0">
    <Cell><Data ss:Type="String">E2F1</Data></Cell>
    <Cell><Data ss:Type="String">Q01094</Data></Cell>
    <Cell><Data ss:Type="String">E2F1_HUMAN</Data></Cell>
    <Cell><Data ss:Type="String">E2F transcription factor 1</Data></Cell>
    <Cell><Data ss:Type="Number">3113</Data></Cell>
    <Cell><Data ss:Type="Number">1869</Data></Cell>
    <Cell><Data ss:Type="String">hsa:1869</Data></Cell>
   </Row>
   <Row ss:AutoFitHeight="0">
    <Cell><Data ss:Type="String">ECHS1</Data></Cell>
    <Cell><Data ss:Type="String">P30084</Data></Cell>
    <Cell><Data ss:Type="String">ECHM_HUMAN</Data></Cell>
    <Cell><Data ss:Type="String">enoyl Coenzyme A hydratase, short chain, 1, mitochondrial</Data></Cell>
    <Cell><Data ss:Type="Number">3151</Data></Cell>
    <Cell><Data ss:Type="String">NA</Data></Cell>
    <Cell><Data ss:Type="String">hsa:NA</Data></Cell>
   </Row>
   <Row ss:AutoFitHeight="0">
    <Cell><Data ss:Type="String">EDN1</Data></Cell>
    <Cell><Data ss:Type="String">P05305</Data></Cell>
    <Cell><Data ss:Type="String">EDN1_HUMAN</Data></Cell>
    <Cell><Data ss:Type="String">endothelin 1</Data></Cell>
    <Cell><Data ss:Type="Number">3176</Data></Cell>
    <Cell><Data ss:Type="Number">1906</Data></Cell>
    <Cell><Data ss:Type="String">hsa:1906</Data></Cell>
   </Row>
   <Row ss:AutoFitHeight="0">
    <Cell><Data ss:Type="String">EDNRA</Data></Cell>
    <Cell><Data ss:Type="String">P25101</Data></Cell>
    <Cell><Data ss:Type="String">EDNRA_HUMAN</Data></Cell>
    <Cell><Data ss:Type="String">endothelin receptor type A</Data></Cell>
    <Cell><Data ss:Type="Number">3179</Data></Cell>
    <Cell><Data ss:Type="String">NA</Data></Cell>
    <Cell><Data ss:Type="String">hsa:NA</Data></Cell>
   </Row>
   <Row ss:AutoFitHeight="0">
    <Cell><Data ss:Type="String">EDNRB</Data></Cell>
    <Cell><Data ss:Type="String">P24530</Data></Cell>
    <Cell><Data ss:Type="String">EDNRB_HUMAN</Data></Cell>
    <Cell><Data ss:Type="String">endothelin receptor type B</Data></Cell>
    <Cell><Data ss:Type="Number">3180</Data></Cell>
    <Cell><Data ss:Type="String">NA</Data></Cell>
    <Cell><Data ss:Type="String">hsa:NA</Data></Cell>
   </Row>
   <Row ss:AutoFitHeight="0">
    <Cell><Data ss:Type="String">EEF1A1</Data></Cell>
    <Cell><Data ss:Type="String">P68104</Data></Cell>
    <Cell><Data ss:Type="String">EF1A1_HUMAN</Data></Cell>
    <Cell><Data ss:Type="String">eukaryotic translation elongation factor 1 alpha 1</Data></Cell>
    <Cell><Data ss:Type="Number">3189</Data></Cell>
    <Cell><Data ss:Type="Number">1915</Data></Cell>
    <Cell><Data ss:Type="String">hsa:1915</Data></Cell>
   </Row>
   <Row ss:AutoFitHeight="0">
    <Cell><Data ss:Type="String">EEF1B2</Data></Cell>
    <Cell><Data ss:Type="String">P24534</Data></Cell>
    <Cell><Data ss:Type="String">EF1B_HUMAN</Data></Cell>
    <Cell><Data ss:Type="String">eukaryotic translation elongation factor 1 beta 2</Data></Cell>
    <Cell><Data ss:Type="Number">3208</Data></Cell>
    <Cell><Data ss:Type="Number">1933</Data></Cell>
    <Cell><Data ss:Type="String">hsa:1933</Data></Cell>
   </Row>
   <Row ss:AutoFitHeight="0">
    <Cell><Data ss:Type="String">EEF1G</Data></Cell>
    <Cell><Data ss:Type="String">P26641</Data></Cell>
    <Cell><Data ss:Type="String">EF1G_HUMAN</Data></Cell>
    <Cell><Data ss:Type="String">eukaryotic translation elongation factor 1 gamma</Data></Cell>
    <Cell><Data ss:Type="Number">3213</Data></Cell>
    <Cell><Data ss:Type="Number">1937</Data></Cell>
    <Cell><Data ss:Type="String">hsa:1937</Data></Cell>
   </Row>
   <Row ss:AutoFitHeight="0">
    <Cell><Data ss:Type="String">EGF</Data></Cell>
    <Cell><Data ss:Type="String">P01133</Data></Cell>
    <Cell><Data ss:Type="String">EGF_HUMAN</Data></Cell>
    <Cell><Data ss:Type="String">epidermal growth factor (beta-urogastrone)</Data></Cell>
    <Cell><Data ss:Type="Number">3229</Data></Cell>
    <Cell><Data ss:Type="String">NA</Data></Cell>
    <Cell><Data ss:Type="String">hsa:NA</Data></Cell>
   </Row>
   <Row ss:AutoFitHeight="0">
    <Cell><Data ss:Type="String">EGFR</Data></Cell>
    <Cell><Data ss:Type="String">P00533</Data></Cell>
    <Cell><Data ss:Type="String">EGFR_HUMAN</Data></Cell>
    <Cell><Data ss:Type="String">epidermal growth factor receptor (erythroblastic leukemia viral (v-erb-b) oncogene homolog, avian)</Data></Cell>
    <Cell><Data ss:Type="Number">3236</Data></Cell>
    <Cell><Data ss:Type="Number">1956</Data></Cell>
    <Cell><Data ss:Type="String">hsa:1956</Data></Cell>
   </Row>
   <Row ss:AutoFitHeight="0">
    <Cell><Data ss:Type="String">EIF2AK4</Data></Cell>
    <Cell><Data ss:Type="String">Q9P2K8</Data></Cell>
    <Cell><Data ss:Type="String">E2AK4_HUMAN</Data></Cell>
    <Cell><Data ss:Type="String">eukaryotic translation initiation factor 2 alpha kinase 4</Data></Cell>
    <Cell><Data ss:Type="Number">19687</Data></Cell>
    <Cell><Data ss:Type="Number">440275</Data></Cell>
    <Cell><Data ss:Type="String">hsa:440275</Data></Cell>
   </Row>
   <Row ss:AutoFitHeight="0">
    <Cell><Data ss:Type="String">EIF2B1</Data></Cell>
    <Cell><Data ss:Type="String">Q14232</Data></Cell>
    <Cell><Data ss:Type="String">EI2BA_HUMAN</Data></Cell>
    <Cell><Data ss:Type="String">eukaryotic translation initiation factor 2B, subunit 1 alpha, 26kDa</Data></Cell>
    <Cell><Data ss:Type="Number">3257</Data></Cell>
    <Cell><Data ss:Type="Number">1967</Data></Cell>
    <Cell><Data ss:Type="String">hsa:1967</Data></Cell>
   </Row>
   <Row ss:AutoFitHeight="0">
    <Cell><Data ss:Type="String">EIF2S1</Data></Cell>
    <Cell><Data ss:Type="String">P05198</Data></Cell>
    <Cell><Data ss:Type="String">IF2A_HUMAN</Data></Cell>
    <Cell><Data ss:Type="String">eukaryotic translation initiation factor 2, subunit 1 alpha, 35kDa</Data></Cell>
    <Cell><Data ss:Type="Number">3265</Data></Cell>
    <Cell><Data ss:Type="Number">1965</Data></Cell>
    <Cell><Data ss:Type="String">hsa:1965</Data></Cell>
   </Row>
   <Row ss:AutoFitHeight="0">
    <Cell><Data ss:Type="String">EIF3B</Data></Cell>
    <Cell><Data ss:Type="String">P55884</Data></Cell>
    <Cell><Data ss:Type="String">EIF3B_HUMAN</Data></Cell>
    <Cell><Data ss:Type="String">eukaryotic translation initiation factor 3, subunit B</Data></Cell>
    <Cell><Data ss:Type="Number">3280</Data></Cell>
    <Cell><Data ss:Type="Number">8662</Data></Cell>
    <Cell><Data ss:Type="String">hsa:8662</Data></Cell>
   </Row>
   <Row ss:AutoFitHeight="0">
    <Cell><Data ss:Type="String">EIF3I</Data></Cell>
    <Cell><Data ss:Type="String">Q13347</Data></Cell>
    <Cell><Data ss:Type="String">EIF3I_HUMAN</Data></Cell>
    <Cell><Data ss:Type="String">eukaryotic translation initiation factor 3, subunit I</Data></Cell>
    <Cell><Data ss:Type="Number">3272</Data></Cell>
    <Cell><Data ss:Type="Number">8668</Data></Cell>
    <Cell><Data ss:Type="String">hsa:8668</Data></Cell>
   </Row>
   <Row ss:AutoFitHeight="0">
    <Cell><Data ss:Type="String">EIF4B</Data></Cell>
    <Cell><Data ss:Type="String">P23588</Data></Cell>
    <Cell><Data ss:Type="String">IF4B_HUMAN</Data></Cell>
    <Cell><Data ss:Type="String">eukaryotic translation initiation factor 4B</Data></Cell>
    <Cell><Data ss:Type="Number">3285</Data></Cell>
    <Cell><Data ss:Type="Number">1975</Data></Cell>
    <Cell><Data ss:Type="String">hsa:1975</Data></Cell>
   </Row>
   <Row ss:AutoFitHeight="0">
    <Cell><Data ss:Type="String">ENC1</Data></Cell>
    <Cell><Data ss:Type="String">O14682</Data></Cell>
    <Cell><Data ss:Type="String">ENC1_HUMAN</Data></Cell>
    <Cell><Data ss:Type="String">ectodermal-neural cortex (with BTB-like domain)</Data></Cell>
    <Cell><Data ss:Type="Number">3345</Data></Cell>
    <Cell><Data ss:Type="Number">8507</Data></Cell>
    <Cell><Data ss:Type="String">hsa:8507</Data></Cell>
   </Row>
   <Row ss:AutoFitHeight="0">
    <Cell><Data ss:Type="String">ENO1</Data></Cell>
    <Cell><Data ss:Type="String">P06733</Data></Cell>
    <Cell><Data ss:Type="String">ENOA_HUMAN</Data></Cell>
    <Cell><Data ss:Type="String">enolase 1, (alpha)</Data></Cell>
    <Cell><Data ss:Type="Number">3350</Data></Cell>
    <Cell><Data ss:Type="Number">2023</Data></Cell>
    <Cell><Data ss:Type="String">hsa:2023</Data></Cell>
   </Row>
   <Row ss:AutoFitHeight="0">
    <Cell><Data ss:Type="String">ENO2</Data></Cell>
    <Cell><Data ss:Type="String">P09104</Data></Cell>
    <Cell><Data ss:Type="String">ENOG_HUMAN</Data></Cell>
    <Cell><Data ss:Type="String">enolase 2 (gamma, neuronal)</Data></Cell>
    <Cell><Data ss:Type="Number">3353</Data></Cell>
    <Cell><Data ss:Type="Number">2026</Data></Cell>
    <Cell><Data ss:Type="String">hsa:2026</Data></Cell>
   </Row>
   <Row ss:AutoFitHeight="0">
    <Cell><Data ss:Type="String">EP300</Data></Cell>
    <Cell><Data ss:Type="String">Q09472</Data></Cell>
    <Cell><Data ss:Type="String">EP300_HUMAN</Data></Cell>
    <Cell><Data ss:Type="String">E1A binding protein p300</Data></Cell>
    <Cell><Data ss:Type="Number">3373</Data></Cell>
    <Cell><Data ss:Type="Number">2033</Data></Cell>
    <Cell><Data ss:Type="String">hsa:2033</Data></Cell>
   </Row>
   <Row ss:AutoFitHeight="0">
    <Cell><Data ss:Type="String">EPCAM</Data></Cell>
    <Cell><Data ss:Type="String">P16422</Data></Cell>
    <Cell><Data ss:Type="String">EPCAM_HUMAN</Data></Cell>
    <Cell><Data ss:Type="String">epithelial cell adhesion molecule</Data></Cell>
    <Cell><Data ss:Type="Number">11529</Data></Cell>
    <Cell><Data ss:Type="Number">4072</Data></Cell>
    <Cell><Data ss:Type="String">hsa:4072</Data></Cell>
   </Row>
   <Row ss:AutoFitHeight="0">
    <Cell><Data ss:Type="String">EPHA3</Data></Cell>
    <Cell><Data ss:Type="String">P29320</Data></Cell>
    <Cell><Data ss:Type="String">EPHA3_HUMAN</Data></Cell>
    <Cell><Data ss:Type="String">EPH receptor A3</Data></Cell>
    <Cell><Data ss:Type="Number">3387</Data></Cell>
    <Cell><Data ss:Type="Number">2042</Data></Cell>
    <Cell><Data ss:Type="String">hsa:2042</Data></Cell>
   </Row>
   <Row ss:AutoFitHeight="0">
    <Cell><Data ss:Type="String">EPHB3</Data></Cell>
    <Cell><Data ss:Type="String">P54753</Data></Cell>
    <Cell><Data ss:Type="String">EPHB3_HUMAN</Data></Cell>
    <Cell><Data ss:Type="String">EPH receptor B3</Data></Cell>
    <Cell><Data ss:Type="Number">3394</Data></Cell>
    <Cell><Data ss:Type="Number">2049</Data></Cell>
    <Cell><Data ss:Type="String">hsa:2049</Data></Cell>
   </Row>
   <Row ss:AutoFitHeight="0">
    <Cell><Data ss:Type="String">ERBB2</Data></Cell>
    <Cell><Data ss:Type="String">P04626</Data></Cell>
    <Cell><Data ss:Type="String">ERBB2_HUMAN</Data></Cell>
    <Cell><Data ss:Type="String">v-erb-b2 erythroblastic leukemia viral oncogene homolog 2, neuro/glioblastoma derived oncogene homolog (avian)</Data></Cell>
    <Cell><Data ss:Type="Number">3430</Data></Cell>
    <Cell><Data ss:Type="Number">2064</Data></Cell>
    <Cell><Data ss:Type="String">hsa:2064</Data></Cell>
   </Row>
   <Row ss:AutoFitHeight="0">
    <Cell><Data ss:Type="String">ERBB3</Data></Cell>
    <Cell><Data ss:Type="String">P21860</Data></Cell>
    <Cell><Data ss:Type="String">ERBB3_HUMAN</Data></Cell>
    <Cell><Data ss:Type="String">v-erb-b2 erythroblastic leukemia viral oncogene homolog 3 (avian)</Data></Cell>
    <Cell><Data ss:Type="Number">3431</Data></Cell>
    <Cell><Data ss:Type="Number">2065</Data></Cell>
    <Cell><Data ss:Type="String">hsa:2065</Data></Cell>
   </Row>
   <Row ss:AutoFitHeight="0">
    <Cell><Data ss:Type="String">Ets1</Data></Cell>
    <Cell><Data ss:Type="String">P14921</Data></Cell>
    <Cell><Data ss:Type="String">ETS1_HUMAN</Data></Cell>
    <Cell><Data ss:Type="String">Protein C-ets-1, p54</Data></Cell>
   </Row>
   <Row ss:AutoFitHeight="0">
    <Cell><Data ss:Type="String">ETS2</Data></Cell>
    <Cell><Data ss:Type="String">P15036</Data></Cell>
    <Cell><Data ss:Type="String">ETS2_HUMAN</Data></Cell>
    <Cell><Data ss:Type="String">v-ets erythroblastosis virus E26 oncogene homolog 2 (avian)</Data></Cell>
    <Cell><Data ss:Type="Number">3489</Data></Cell>
    <Cell><Data ss:Type="Number">2114</Data></Cell>
    <Cell><Data ss:Type="String">hsa:2114</Data></Cell>
   </Row>
   <Row ss:AutoFitHeight="0">
    <Cell><Data ss:Type="String">EWSR1</Data></Cell>
    <Cell><Data ss:Type="String">Q01844</Data></Cell>
    <Cell><Data ss:Type="String">EWS_HUMAN</Data></Cell>
    <Cell><Data ss:Type="String">Ewing sarcoma breakpoint region 1</Data></Cell>
    <Cell><Data ss:Type="Number">3508</Data></Cell>
    <Cell><Data ss:Type="Number">2130</Data></Cell>
    <Cell><Data ss:Type="String">hsa:2130</Data></Cell>
   </Row>
   <Row ss:AutoFitHeight="0">
    <Cell><Data ss:Type="String">EZR</Data></Cell>
    <Cell><Data ss:Type="String">P15311</Data></Cell>
    <Cell><Data ss:Type="String">EZRI_HUMAN</Data></Cell>
    <Cell><Data ss:Type="String">ezrin</Data></Cell>
    <Cell><Data ss:Type="Number">12691</Data></Cell>
    <Cell><Data ss:Type="Number">7430</Data></Cell>
    <Cell><Data ss:Type="String">hsa:7430</Data></Cell>
   </Row>
   <Row ss:AutoFitHeight="0">
    <Cell><Data ss:Type="String">F13B</Data></Cell>
    <Cell><Data ss:Type="String">P05160</Data></Cell>
    <Cell><Data ss:Type="String">F13B_HUMAN</Data></Cell>
    <Cell><Data ss:Type="String">coagulation factor XIII, B polypeptide</Data></Cell>
    <Cell><Data ss:Type="Number">3534</Data></Cell>
    <Cell><Data ss:Type="Number">2165</Data></Cell>
    <Cell><Data ss:Type="String">hsa:2165</Data></Cell>
   </Row>
   <Row ss:AutoFitHeight="0">
    <Cell><Data ss:Type="String">F3</Data></Cell>
    <Cell><Data ss:Type="String">P13726</Data></Cell>
    <Cell><Data ss:Type="String">TF_HUMAN</Data></Cell>
    <Cell><Data ss:Type="String">coagulation factor III (thromboplastin, tissue factor)</Data></Cell>
    <Cell><Data ss:Type="Number">3541</Data></Cell>
    <Cell><Data ss:Type="Number">2152</Data></Cell>
    <Cell><Data ss:Type="String">hsa:2152</Data></Cell>
   </Row>
   <Row ss:AutoFitHeight="0">
    <Cell><Data ss:Type="String">FABP1</Data></Cell>
    <Cell><Data ss:Type="String">P07148</Data></Cell>
    <Cell><Data ss:Type="String">FABPL_HUMAN</Data></Cell>
    <Cell><Data ss:Type="String">fatty acid binding protein 1, liver</Data></Cell>
    <Cell><Data ss:Type="Number">3555</Data></Cell>
    <Cell><Data ss:Type="Number">2168</Data></Cell>
    <Cell><Data ss:Type="String">hsa:2168</Data></Cell>
   </Row>
   <Row ss:AutoFitHeight="0">
    <Cell><Data ss:Type="String">FAM148B</Data></Cell>
    <Cell><Data ss:Type="String">A6NLJ0</Data></Cell>
    <Cell><Data ss:Type="String">NLF2_HUMAN</Data></Cell>
    <Cell><Data ss:Type="String">family with sequence similarity 148, member B</Data></Cell>
    <Cell><Data ss:Type="Number">33628</Data></Cell>
    <Cell><Data ss:Type="Number">388125</Data></Cell>
    <Cell><Data ss:Type="String">hsa:388125</Data></Cell>
   </Row>
   <Row ss:AutoFitHeight="0">
    <Cell><Data ss:Type="String">FANCC</Data></Cell>
    <Cell><Data ss:Type="String">Q00597</Data></Cell>
    <Cell><Data ss:Type="String">FANCC_HUMAN</Data></Cell>
    <Cell><Data ss:Type="String">Fanconi anemia, complementation group C</Data></Cell>
    <Cell><Data ss:Type="Number">3584</Data></Cell>
    <Cell><Data ss:Type="Number">2176</Data></Cell>
    <Cell><Data ss:Type="String">hsa:2176</Data></Cell>
   </Row>
   <Row ss:AutoFitHeight="0">
    <Cell><Data ss:Type="String">FAP</Data></Cell>
    <Cell><Data ss:Type="String">Q12884</Data></Cell>
    <Cell><Data ss:Type="String">SEPR_HUMAN</Data></Cell>
    <Cell><Data ss:Type="String">fibroblast activation protein, alpha</Data></Cell>
    <Cell><Data ss:Type="Number">3590</Data></Cell>
    <Cell><Data ss:Type="Number">2191</Data></Cell>
    <Cell><Data ss:Type="String">hsa:2191</Data></Cell>
   </Row>
   <Row ss:AutoFitHeight="0">
    <Cell><Data ss:Type="String">FAS</Data></Cell>
    <Cell><Data ss:Type="String">P25445</Data></Cell>
    <Cell><Data ss:Type="String">TNR6_HUMAN</Data></Cell>
    <Cell><Data ss:Type="String">Fas (TNF receptor superfamily, member 6)</Data></Cell>
    <Cell><Data ss:Type="Number">11920</Data></Cell>
    <Cell><Data ss:Type="String">NA</Data></Cell>
    <Cell><Data ss:Type="String">hsa:NA</Data></Cell>
   </Row>
   <Row ss:AutoFitHeight="0">
    <Cell><Data ss:Type="String">FASTK</Data></Cell>
    <Cell><Data ss:Type="String">Q14296</Data></Cell>
    <Cell><Data ss:Type="String">FASTK_HUMAN</Data></Cell>
    <Cell><Data ss:Type="String">Fas-activated serine/threonine kinase</Data></Cell>
    <Cell><Data ss:Type="Number">24676</Data></Cell>
    <Cell><Data ss:Type="Number">10922</Data></Cell>
    <Cell><Data ss:Type="String">hsa:10922</Data></Cell>
   </Row>
   <Row ss:AutoFitHeight="0">
    <Cell><Data ss:Type="String">FCER1A</Data></Cell>
    <Cell><Data ss:Type="String">P12319</Data></Cell>
    <Cell><Data ss:Type="String">FCERA_HUMAN</Data></Cell>
    <Cell><Data ss:Type="String">Fc fragment of IgE, high affinity I, receptor for; alpha polypeptide</Data></Cell>
    <Cell><Data ss:Type="Number">3609</Data></Cell>
    <Cell><Data ss:Type="Number">2205</Data></Cell>
    <Cell><Data ss:Type="String">hsa:2205</Data></Cell>
   </Row>
   <Row ss:AutoFitHeight="0">
    <Cell><Data ss:Type="String">Fcgr1</Data></Cell>
    <Cell><Data ss:Type="String">P26151</Data></Cell>
    <Cell><Data ss:Type="String">FCGR1_MOUSE</Data></Cell>
    <Cell><Data ss:Type="String">NA</Data></Cell>
    <Cell><Data ss:Type="String">NA</Data></Cell>
    <Cell><Data ss:Type="String">NA</Data></Cell>
    <Cell><Data ss:Type="String">NA</Data></Cell>
   </Row>
   <Row ss:AutoFitHeight="0">
    <Cell><Data ss:Type="String">FGF1</Data></Cell>
    <Cell><Data ss:Type="String">P05230</Data></Cell>
    <Cell><Data ss:Type="String">FGF1_HUMAN</Data></Cell>
    <Cell><Data ss:Type="String">fibroblast growth factor 1 (acidic)</Data></Cell>
    <Cell><Data ss:Type="Number">3665</Data></Cell>
    <Cell><Data ss:Type="Number">2246</Data></Cell>
    <Cell><Data ss:Type="String">hsa:2246</Data></Cell>
   </Row>
   <Row ss:AutoFitHeight="0">
    <Cell><Data ss:Type="String">FGF2</Data></Cell>
    <Cell><Data ss:Type="String">P09038</Data></Cell>
    <Cell><Data ss:Type="String">FGF2_HUMAN</Data></Cell>
    <Cell><Data ss:Type="String">fibroblast growth factor 2 (basic)</Data></Cell>
    <Cell><Data ss:Type="Number">3676</Data></Cell>
    <Cell><Data ss:Type="Number">2247</Data></Cell>
    <Cell><Data ss:Type="String">hsa:2247</Data></Cell>
   </Row>
   <Row ss:AutoFitHeight="0">
    <Cell><Data ss:Type="String">FGF7</Data></Cell>
    <Cell><Data ss:Type="String">P21781</Data></Cell>
    <Cell><Data ss:Type="String">FGF7_HUMAN</Data></Cell>
    <Cell><Data ss:Type="String">fibroblast growth factor 7 (keratinocyte growth factor)</Data></Cell>
    <Cell><Data ss:Type="Number">3685</Data></Cell>
    <Cell><Data ss:Type="Number">2252</Data></Cell>
    <Cell><Data ss:Type="String">hsa:2252</Data></Cell>
   </Row>
   <Row ss:AutoFitHeight="0">
    <Cell><Data ss:Type="String">FLNA</Data></Cell>
    <Cell><Data ss:Type="String">P21333</Data></Cell>
    <Cell><Data ss:Type="String">FLNA_HUMAN</Data></Cell>
    <Cell><Data ss:Type="String">filamin A, alpha</Data></Cell>
    <Cell><Data ss:Type="Number">3754</Data></Cell>
    <Cell><Data ss:Type="String">NA</Data></Cell>
    <Cell><Data ss:Type="String">hsa:NA</Data></Cell>
   </Row>
   <Row ss:AutoFitHeight="0">
    <Cell><Data ss:Type="String">FLOT1</Data></Cell>
    <Cell><Data ss:Type="String">O75955</Data></Cell>
    <Cell><Data ss:Type="String">FLOT1_HUMAN</Data></Cell>
    <Cell><Data ss:Type="String">Flotillin-1</Data></Cell>
   </Row>
   <Row ss:AutoFitHeight="0">
    <Cell><Data ss:Type="String">FLT1</Data></Cell>
    <Cell><Data ss:Type="String">P17948</Data></Cell>
    <Cell><Data ss:Type="String">VGFR1_HUMAN</Data></Cell>
    <Cell><Data ss:Type="String">fms-related tyrosine kinase 1 (vascular endothelial growth factor/vascular permeability factor receptor)</Data></Cell>
    <Cell><Data ss:Type="Number">3763</Data></Cell>
    <Cell><Data ss:Type="Number">2321</Data></Cell>
    <Cell><Data ss:Type="String">hsa:2321</Data></Cell>
   </Row>
   <Row ss:AutoFitHeight="0">
    <Cell><Data ss:Type="String">FN1</Data></Cell>
    <Cell><Data ss:Type="String">P02751</Data></Cell>
    <Cell><Data ss:Type="String">FINC_HUMAN</Data></Cell>
    <Cell><Data ss:Type="String">fibronectin 1</Data></Cell>
    <Cell><Data ss:Type="Number">3778</Data></Cell>
    <Cell><Data ss:Type="Number">2335</Data></Cell>
    <Cell><Data ss:Type="String">hsa:2335</Data></Cell>
   </Row>
   <Row ss:AutoFitHeight="0">
    <Cell><Data ss:Type="String">FOLR1</Data></Cell>
    <Cell><Data ss:Type="String">P15328</Data></Cell>
    <Cell><Data ss:Type="String">FOLR1_HUMAN</Data></Cell>
    <Cell><Data ss:Type="String">folate receptor 1 (adult)</Data></Cell>
    <Cell><Data ss:Type="Number">3791</Data></Cell>
    <Cell><Data ss:Type="Number">2348</Data></Cell>
    <Cell><Data ss:Type="String">hsa:2348</Data></Cell>
   </Row>
   <Row ss:AutoFitHeight="0">
    <Cell><Data ss:Type="String">FOS</Data></Cell>
    <Cell><Data ss:Type="String">P01100</Data></Cell>
    <Cell><Data ss:Type="String">FOS_HUMAN</Data></Cell>
    <Cell><Data ss:Type="String">FBJ murine osteosarcoma viral oncogene homolog</Data></Cell>
    <Cell><Data ss:Type="Number">3796</Data></Cell>
    <Cell><Data ss:Type="Number">2353</Data></Cell>
    <Cell><Data ss:Type="String">hsa:2353</Data></Cell>
   </Row>
   <Row ss:AutoFitHeight="0">
    <Cell><Data ss:Type="String">FPR1</Data></Cell>
    <Cell><Data ss:Type="String">P21462</Data></Cell>
    <Cell><Data ss:Type="String">FPR1_HUMAN</Data></Cell>
    <Cell><Data ss:Type="String">formyl peptide receptor 1</Data></Cell>
    <Cell><Data ss:Type="Number">3826</Data></Cell>
    <Cell><Data ss:Type="Number">2357</Data></Cell>
    <Cell><Data ss:Type="String">hsa:2357</Data></Cell>
   </Row>
   <Row ss:AutoFitHeight="0">
    <Cell><Data ss:Type="String">FRAP1</Data></Cell>
    <Cell><Data ss:Type="String">P42345</Data></Cell>
    <Cell><Data ss:Type="String">FRAP_HUMAN</Data></Cell>
    <Cell><Data ss:Type="String">NA</Data></Cell>
    <Cell><Data ss:Type="String">NA</Data></Cell>
    <Cell><Data ss:Type="String">NA</Data></Cell>
    <Cell><Data ss:Type="String">NA</Data></Cell>
   </Row>
   <Row ss:AutoFitHeight="0">
    <Cell><Data ss:Type="String">FRAT1</Data></Cell>
    <Cell><Data ss:Type="String">Q92837</Data></Cell>
    <Cell><Data ss:Type="String">FRAT1_HUMAN</Data></Cell>
    <Cell><Data ss:Type="String">frequently rearranged in advanced T-cell lymphomas</Data></Cell>
    <Cell><Data ss:Type="Number">3944</Data></Cell>
    <Cell><Data ss:Type="Number">10023</Data></Cell>
    <Cell><Data ss:Type="String">hsa:10023</Data></Cell>
   </Row>
   <Row ss:AutoFitHeight="0">
    <Cell><Data ss:Type="String">FRZB</Data></Cell>
    <Cell><Data ss:Type="String">Q92765</Data></Cell>
    <Cell><Data ss:Type="String">SFRP3_HUMAN</Data></Cell>
    <Cell><Data ss:Type="String">frizzled-related protein</Data></Cell>
    <Cell><Data ss:Type="Number">3959</Data></Cell>
    <Cell><Data ss:Type="Number">2487</Data></Cell>
    <Cell><Data ss:Type="String">hsa:2487</Data></Cell>
   </Row>
   <Row ss:AutoFitHeight="0">
    <Cell><Data ss:Type="String">FUBP1</Data></Cell>
    <Cell><Data ss:Type="String">Q96AE4</Data></Cell>
    <Cell><Data ss:Type="String">FUBP1_HUMAN</Data></Cell>
    <Cell><Data ss:Type="String">far upstream element (FUSE) binding protein 1</Data></Cell>
    <Cell><Data ss:Type="Number">4004</Data></Cell>
    <Cell><Data ss:Type="Number">8880</Data></Cell>
    <Cell><Data ss:Type="String">hsa:8880</Data></Cell>
   </Row>
   <Row ss:AutoFitHeight="0">
    <Cell><Data ss:Type="String">FUS</Data></Cell>
    <Cell><Data ss:Type="String">P35637</Data></Cell>
    <Cell><Data ss:Type="String">FUS_HUMAN</Data></Cell>
    <Cell><Data ss:Type="String">fusion (involved in t(12;16) in malignant liposarcoma)</Data></Cell>
    <Cell><Data ss:Type="Number">4010</Data></Cell>
    <Cell><Data ss:Type="Number">2521</Data></Cell>
    <Cell><Data ss:Type="String">hsa:2521</Data></Cell>
   </Row>
   <Row ss:AutoFitHeight="0">
    <Cell><Data ss:Type="String">GABRB1</Data></Cell>
    <Cell><Data ss:Type="String">P18505</Data></Cell>
    <Cell><Data ss:Type="String">GBRB1_HUMAN</Data></Cell>
    <Cell><Data ss:Type="String">gamma-aminobutyric acid (GABA) A receptor, beta 1</Data></Cell>
    <Cell><Data ss:Type="Number">4081</Data></Cell>
    <Cell><Data ss:Type="String">NA</Data></Cell>
    <Cell><Data ss:Type="String">hsa:NA</Data></Cell>
   </Row>
   <Row ss:AutoFitHeight="0">
    <Cell><Data ss:Type="String">Gal-4</Data></Cell>
    <Cell><Data ss:Type="String">P56470</Data></Cell>
    <Cell><Data ss:Type="String">LEG4_HUMAN</Data></Cell>
    <Cell><Data ss:Type="String">Galectin-4</Data></Cell>
   </Row>
   <Row ss:AutoFitHeight="0">
    <Cell><Data ss:Type="String">GAPDH</Data></Cell>
    <Cell><Data ss:Type="String">P04406</Data></Cell>
    <Cell><Data ss:Type="String">G3P_HUMAN</Data></Cell>
    <Cell><Data ss:Type="String">glyceraldehyde-3-phosphate dehydrogenase</Data></Cell>
    <Cell><Data ss:Type="Number">4141</Data></Cell>
    <Cell><Data ss:Type="Number">2597</Data></Cell>
    <Cell><Data ss:Type="String">hsa:2597</Data></Cell>
   </Row>
   <Row ss:AutoFitHeight="0">
    <Cell><Data ss:Type="String">GARS</Data></Cell>
    <Cell><Data ss:Type="String">P41250</Data></Cell>
    <Cell><Data ss:Type="String">SYG_HUMAN</Data></Cell>
    <Cell><Data ss:Type="String">glycyl-tRNA synthetase</Data></Cell>
    <Cell><Data ss:Type="Number">4162</Data></Cell>
    <Cell><Data ss:Type="Number">2617</Data></Cell>
    <Cell><Data ss:Type="String">hsa:2617</Data></Cell>
   </Row>
   <Row ss:AutoFitHeight="0">
    <Cell><Data ss:Type="String">GAS1</Data></Cell>
    <Cell><Data ss:Type="String">P54826</Data></Cell>
    <Cell><Data ss:Type="String">GAS1_HUMAN</Data></Cell>
    <Cell><Data ss:Type="String">growth arrest-specific 1</Data></Cell>
    <Cell><Data ss:Type="Number">4165</Data></Cell>
    <Cell><Data ss:Type="Number">2619</Data></Cell>
    <Cell><Data ss:Type="String">hsa:2619</Data></Cell>
   </Row>
   <Row ss:AutoFitHeight="0">
    <Cell><Data ss:Type="String">GAS6</Data></Cell>
    <Cell><Data ss:Type="String">Q14393</Data></Cell>
    <Cell><Data ss:Type="String">GAS6_HUMAN</Data></Cell>
    <Cell><Data ss:Type="String">growth arrest-specific 6</Data></Cell>
    <Cell><Data ss:Type="Number">4168</Data></Cell>
    <Cell><Data ss:Type="Number">2621</Data></Cell>
    <Cell><Data ss:Type="String">hsa:2621</Data></Cell>
   </Row>
   <Row ss:AutoFitHeight="0">
    <Cell><Data ss:Type="String">GATA4</Data></Cell>
    <Cell><Data ss:Type="String">P43694</Data></Cell>
    <Cell><Data ss:Type="String">GATA4_HUMAN</Data></Cell>
    <Cell><Data ss:Type="String">GATA binding protein 4</Data></Cell>
    <Cell><Data ss:Type="Number">4173</Data></Cell>
    <Cell><Data ss:Type="Number">2626</Data></Cell>
    <Cell><Data ss:Type="String">hsa:2626</Data></Cell>
   </Row>
   <Row ss:AutoFitHeight="0">
    <Cell><Data ss:Type="String">GBP1</Data></Cell>
    <Cell><Data ss:Type="String">P32455</Data></Cell>
    <Cell><Data ss:Type="String">GBP1_HUMAN</Data></Cell>
    <Cell><Data ss:Type="String">guanylate binding protein 1, interferon-inducible, 67kDa</Data></Cell>
    <Cell><Data ss:Type="Number">4182</Data></Cell>
    <Cell><Data ss:Type="Number">2633</Data></Cell>
    <Cell><Data ss:Type="String">hsa:2633</Data></Cell>
   </Row>
   <Row ss:AutoFitHeight="0">
    <Cell><Data ss:Type="String">GCA</Data></Cell>
    <Cell><Data ss:Type="String">P28676</Data></Cell>
    <Cell><Data ss:Type="String">GRAN_HUMAN</Data></Cell>
    <Cell><Data ss:Type="String">grancalcin, EF-hand calcium binding protein</Data></Cell>
    <Cell><Data ss:Type="Number">15990</Data></Cell>
    <Cell><Data ss:Type="Number">25801</Data></Cell>
    <Cell><Data ss:Type="String">hsa:25801</Data></Cell>
   </Row>
   <Row ss:AutoFitHeight="0">
    <Cell><Data ss:Type="String">GCHFR</Data></Cell>
    <Cell><Data ss:Type="String">P30047</Data></Cell>
    <Cell><Data ss:Type="String">GFRP_HUMAN</Data></Cell>
    <Cell><Data ss:Type="String">GTP cyclohydrolase I feedback regulator</Data></Cell>
    <Cell><Data ss:Type="Number">4194</Data></Cell>
    <Cell><Data ss:Type="Number">2644</Data></Cell>
    <Cell><Data ss:Type="String">hsa:2644</Data></Cell>
   </Row>
   <Row ss:AutoFitHeight="0">
    <Cell><Data ss:Type="String">GFP</Data></Cell>
    <Cell><Data ss:Type="String">P42212</Data></Cell>
    <Cell><Data ss:Type="String">GFP_AEQVI</Data></Cell>
    <Cell><Data ss:Type="String">NA</Data></Cell>
    <Cell><Data ss:Type="String">NA</Data></Cell>
    <Cell><Data ss:Type="String">NA</Data></Cell>
    <Cell><Data ss:Type="String">NA</Data></Cell>
   </Row>
   <Row ss:AutoFitHeight="0">
    <Cell><Data ss:Type="String">GJA1</Data></Cell>
    <Cell><Data ss:Type="String">P17302</Data></Cell>
    <Cell><Data ss:Type="String">CXA1_HUMAN</Data></Cell>
    <Cell><Data ss:Type="String">gap junction protein, alpha 1, 43kDa</Data></Cell>
    <Cell><Data ss:Type="Number">4274</Data></Cell>
    <Cell><Data ss:Type="Number">2697</Data></Cell>
    <Cell><Data ss:Type="String">hsa:2697</Data></Cell>
   </Row>
   <Row ss:AutoFitHeight="0">
    <Cell><Data ss:Type="String">GJA4</Data></Cell>
    <Cell><Data ss:Type="String">P35212</Data></Cell>
    <Cell><Data ss:Type="String">CXA4_HUMAN</Data></Cell>
    <Cell><Data ss:Type="String">gap junction protein, alpha 4, 37kDa</Data></Cell>
    <Cell><Data ss:Type="Number">4278</Data></Cell>
    <Cell><Data ss:Type="Number">2701</Data></Cell>
    <Cell><Data ss:Type="String">hsa:2701</Data></Cell>
   </Row>
   <Row ss:AutoFitHeight="0">
    <Cell><Data ss:Type="String">GJB1</Data></Cell>
    <Cell><Data ss:Type="String">P08034</Data></Cell>
    <Cell><Data ss:Type="String">CXB1_HUMAN</Data></Cell>
    <Cell><Data ss:Type="String">gap junction protein, beta 1, 32kDa</Data></Cell>
    <Cell><Data ss:Type="Number">4283</Data></Cell>
    <Cell><Data ss:Type="Number">2705</Data></Cell>
    <Cell><Data ss:Type="String">hsa:2705</Data></Cell>
   </Row>
   <Row ss:AutoFitHeight="0">
    <Cell><Data ss:Type="String">GJB2</Data></Cell>
    <Cell><Data ss:Type="String">P29033</Data></Cell>
    <Cell><Data ss:Type="String">CXB2_HUMAN</Data></Cell>
    <Cell><Data ss:Type="String">gap junction protein, beta 2, 26kDa</Data></Cell>
    <Cell><Data ss:Type="Number">4284</Data></Cell>
    <Cell><Data ss:Type="String">NA</Data></Cell>
    <Cell><Data ss:Type="String">hsa:NA</Data></Cell>
   </Row>
   <Row ss:AutoFitHeight="0">
    <Cell><Data ss:Type="String">GMFG</Data></Cell>
    <Cell><Data ss:Type="String">O60234</Data></Cell>
    <Cell><Data ss:Type="String">GMFG_HUMAN</Data></Cell>
    <Cell><Data ss:Type="String">glia maturation factor, gamma</Data></Cell>
    <Cell><Data ss:Type="Number">4374</Data></Cell>
    <Cell><Data ss:Type="Number">9535</Data></Cell>
    <Cell><Data ss:Type="String">hsa:9535</Data></Cell>
   </Row>
   <Row ss:AutoFitHeight="0">
    <Cell><Data ss:Type="String">GNPDA1</Data></Cell>
    <Cell><Data ss:Type="String">P46926</Data></Cell>
    <Cell><Data ss:Type="String">GNPI1_HUMAN</Data></Cell>
    <Cell><Data ss:Type="String">glucosamine-6-phosphate deaminase 1</Data></Cell>
    <Cell><Data ss:Type="Number">4417</Data></Cell>
    <Cell><Data ss:Type="Number">10007</Data></Cell>
    <Cell><Data ss:Type="String">hsa:10007</Data></Cell>
   </Row>
   <Row ss:AutoFitHeight="0">
    <Cell><Data ss:Type="String">GPM6B</Data></Cell>
    <Cell><Data ss:Type="String">Q13491</Data></Cell>
    <Cell><Data ss:Type="String">GPM6B_HUMAN</Data></Cell>
    <Cell><Data ss:Type="String">glycoprotein M6B</Data></Cell>
    <Cell><Data ss:Type="Number">4461</Data></Cell>
    <Cell><Data ss:Type="Number">2824</Data></Cell>
    <Cell><Data ss:Type="String">hsa:2824</Data></Cell>
   </Row>
   <Row ss:AutoFitHeight="0">
    <Cell><Data ss:Type="String">GPX1</Data></Cell>
    <Cell><Data ss:Type="String">P07203</Data></Cell>
    <Cell><Data ss:Type="String">GPX1_HUMAN</Data></Cell>
    <Cell><Data ss:Type="String">glutathione peroxidase 1</Data></Cell>
    <Cell><Data ss:Type="Number">4553</Data></Cell>
    <Cell><Data ss:Type="Number">2876</Data></Cell>
    <Cell><Data ss:Type="String">hsa:2876</Data></Cell>
   </Row>
   <Row ss:AutoFitHeight="0">
    <Cell><Data ss:Type="String">GPX4</Data></Cell>
    <Cell><Data ss:Type="String">P36969</Data></Cell>
    <Cell><Data ss:Type="String">GPX4_HUMAN</Data></Cell>
    <Cell><Data ss:Type="String">glutathione peroxidase 4 (phospholipid hydroperoxidase)</Data></Cell>
    <Cell><Data ss:Type="Number">4556</Data></Cell>
    <Cell><Data ss:Type="Number">2879</Data></Cell>
    <Cell><Data ss:Type="String">hsa:2879</Data></Cell>
   </Row>
   <Row ss:AutoFitHeight="0">
    <Cell><Data ss:Type="String">GRAMD1A</Data></Cell>
    <Cell><Data ss:Type="String">Q96CP6</Data></Cell>
    <Cell><Data ss:Type="String">GRM1A_HUMAN</Data></Cell>
    <Cell><Data ss:Type="String">GRAM domain containing 1A</Data></Cell>
    <Cell><Data ss:Type="Number">29305</Data></Cell>
    <Cell><Data ss:Type="Number">57655</Data></Cell>
    <Cell><Data ss:Type="String">hsa:57655</Data></Cell>
   </Row>
   <Row ss:AutoFitHeight="0">
    <Cell><Data ss:Type="String">GRB10</Data></Cell>
    <Cell><Data ss:Type="String">Q13322</Data></Cell>
    <Cell><Data ss:Type="String">GRB10_HUMAN</Data></Cell>
    <Cell><Data ss:Type="String">growth factor receptor-bound protein 10</Data></Cell>
    <Cell><Data ss:Type="Number">4564</Data></Cell>
    <Cell><Data ss:Type="Number">2887</Data></Cell>
    <Cell><Data ss:Type="String">hsa:2887</Data></Cell>
   </Row>
   <Row ss:AutoFitHeight="0">
    <Cell><Data ss:Type="String">GRB2</Data></Cell>
    <Cell><Data ss:Type="String">P62993</Data></Cell>
    <Cell><Data ss:Type="String">GRB2_HUMAN</Data></Cell>
    <Cell><Data ss:Type="String">growth factor receptor-bound protein 2</Data></Cell>
    <Cell><Data ss:Type="Number">4566</Data></Cell>
    <Cell><Data ss:Type="String">NA</Data></Cell>
    <Cell><Data ss:Type="String">hsa:NA</Data></Cell>
   </Row>
   <Row ss:AutoFitHeight="0">
    <Cell><Data ss:Type="String">GRIN2C</Data></Cell>
    <Cell><Data ss:Type="String">Q14957</Data></Cell>
    <Cell><Data ss:Type="String">NMDE3_HUMAN</Data></Cell>
    <Cell><Data ss:Type="String">glutamate receptor, ionotropic, N-methyl D-aspartate 2C</Data></Cell>
    <Cell><Data ss:Type="Number">4587</Data></Cell>
    <Cell><Data ss:Type="String">NA</Data></Cell>
    <Cell><Data ss:Type="String">hsa:NA</Data></Cell>
   </Row>
   <Row ss:AutoFitHeight="0">
    <Cell><Data ss:Type="String">GRN</Data></Cell>
    <Cell><Data ss:Type="String">P28799</Data></Cell>
    <Cell><Data ss:Type="String">GRN_HUMAN</Data></Cell>
    <Cell><Data ss:Type="String">granulin</Data></Cell>
    <Cell><Data ss:Type="Number">4601</Data></Cell>
    <Cell><Data ss:Type="Number">2896</Data></Cell>
    <Cell><Data ss:Type="String">hsa:2896</Data></Cell>
   </Row>
   <Row ss:AutoFitHeight="0">
    <Cell><Data ss:Type="String">GRP</Data></Cell>
    <Cell><Data ss:Type="String">P07492</Data></Cell>
    <Cell><Data ss:Type="String">GRP_HUMAN</Data></Cell>
    <Cell><Data ss:Type="String">gastrin-releasing peptide</Data></Cell>
    <Cell><Data ss:Type="Number">4605</Data></Cell>
    <Cell><Data ss:Type="Number">2922</Data></Cell>
    <Cell><Data ss:Type="String">hsa:2922</Data></Cell>
   </Row>
   <Row ss:AutoFitHeight="0">
    <Cell><Data ss:Type="String">GRPR</Data></Cell>
    <Cell><Data ss:Type="String">P30550</Data></Cell>
    <Cell><Data ss:Type="String">GRPR_HUMAN</Data></Cell>
    <Cell><Data ss:Type="String">gastrin-releasing peptide receptor</Data></Cell>
    <Cell><Data ss:Type="Number">4609</Data></Cell>
    <Cell><Data ss:Type="Number">2925</Data></Cell>
    <Cell><Data ss:Type="String">hsa:2925</Data></Cell>
   </Row>
   <Row ss:AutoFitHeight="0">
    <Cell><Data ss:Type="String">GSN</Data></Cell>
    <Cell><Data ss:Type="String">P06396</Data></Cell>
    <Cell><Data ss:Type="String">GELS_HUMAN</Data></Cell>
    <Cell><Data ss:Type="String">gelsolin (amyloidosis, Finnish type)</Data></Cell>
    <Cell><Data ss:Type="Number">4620</Data></Cell>
    <Cell><Data ss:Type="Number">2934</Data></Cell>
    <Cell><Data ss:Type="String">hsa:2934</Data></Cell>
   </Row>
   <Row ss:AutoFitHeight="0">
    <Cell><Data ss:Type="String">GSS</Data></Cell>
    <Cell><Data ss:Type="String">P48637</Data></Cell>
    <Cell><Data ss:Type="String">GSHB_HUMAN</Data></Cell>
    <Cell><Data ss:Type="String">glutathione synthetase</Data></Cell>
    <Cell><Data ss:Type="Number">4624</Data></Cell>
    <Cell><Data ss:Type="Number">2937</Data></Cell>
    <Cell><Data ss:Type="String">hsa:2937</Data></Cell>
   </Row>
   <Row ss:AutoFitHeight="0">
    <Cell><Data ss:Type="String">GSTM3</Data></Cell>
    <Cell><Data ss:Type="String">P21266</Data></Cell>
    <Cell><Data ss:Type="String">GSTM3_HUMAN</Data></Cell>
    <Cell><Data ss:Type="String">glutathione S-transferase mu 3 (brain)</Data></Cell>
    <Cell><Data ss:Type="Number">4635</Data></Cell>
    <Cell><Data ss:Type="Number">2947</Data></Cell>
    <Cell><Data ss:Type="String">hsa:2947</Data></Cell>
   </Row>
   <Row ss:AutoFitHeight="0">
    <Cell><Data ss:Type="String">GSTP1</Data></Cell>
    <Cell><Data ss:Type="String">P09211</Data></Cell>
    <Cell><Data ss:Type="String">GSTP1_HUMAN</Data></Cell>
    <Cell><Data ss:Type="String">glutathione S-transferase pi 1</Data></Cell>
    <Cell><Data ss:Type="Number">4638</Data></Cell>
    <Cell><Data ss:Type="Number">2950</Data></Cell>
    <Cell><Data ss:Type="String">hsa:2950</Data></Cell>
   </Row>
   <Row ss:AutoFitHeight="0">
    <Cell><Data ss:Type="String">HERPUD1</Data></Cell>
    <Cell><Data ss:Type="String">Q15011</Data></Cell>
    <Cell><Data ss:Type="String">HERP1_HUMAN</Data></Cell>
    <Cell><Data ss:Type="String">homocysteine-inducible, endoplasmic reticulum stress-inducible, ubiquitin-like domain member 1</Data></Cell>
    <Cell><Data ss:Type="Number">13744</Data></Cell>
    <Cell><Data ss:Type="Number">9709</Data></Cell>
    <Cell><Data ss:Type="String">hsa:9709</Data></Cell>
   </Row>
   <Row ss:AutoFitHeight="0">
    <Cell><Data ss:Type="String">HLA-C</Data></Cell>
    <Cell><Data ss:Type="String">P30499</Data></Cell>
    <Cell><Data ss:Type="String">1C01_HUMAN</Data></Cell>
    <Cell><Data ss:Type="String">major histocompatibility complex, class I, C</Data></Cell>
    <Cell><Data ss:Type="Number">4933</Data></Cell>
    <Cell><Data ss:Type="Number">3107</Data></Cell>
    <Cell><Data ss:Type="String">hsa:3107</Data></Cell>
   </Row>
   <Row ss:AutoFitHeight="0">
    <Cell><Data ss:Type="String">HLA-DMB</Data></Cell>
    <Cell><Data ss:Type="String">P28068</Data></Cell>
    <Cell><Data ss:Type="String">2DMB_HUMAN</Data></Cell>
    <Cell><Data ss:Type="String">major histocompatibility complex, class II, DM beta</Data></Cell>
    <Cell><Data ss:Type="Number">4935</Data></Cell>
    <Cell><Data ss:Type="Number">3109</Data></Cell>
    <Cell><Data ss:Type="String">hsa:3109</Data></Cell>
   </Row>
   <Row ss:AutoFitHeight="0">
    <Cell><Data ss:Type="String">HMGA1</Data></Cell>
    <Cell><Data ss:Type="String">P17096</Data></Cell>
    <Cell><Data ss:Type="String">HMGA1_HUMAN</Data></Cell>
    <Cell><Data ss:Type="String">high mobility group AT-hook 1</Data></Cell>
    <Cell><Data ss:Type="Number">5010</Data></Cell>
    <Cell><Data ss:Type="Number">3159</Data></Cell>
    <Cell><Data ss:Type="String">hsa:3159</Data></Cell>
   </Row>
   <Row ss:AutoFitHeight="0">
    <Cell><Data ss:Type="String">HMGB1</Data></Cell>
    <Cell><Data ss:Type="String">P09429</Data></Cell>
    <Cell><Data ss:Type="String">HMGB1_HUMAN</Data></Cell>
    <Cell><Data ss:Type="String">high-mobility group box 1</Data></Cell>
    <Cell><Data ss:Type="Number">4983</Data></Cell>
    <Cell><Data ss:Type="Number">3146</Data></Cell>
    <Cell><Data ss:Type="String">hsa:3146</Data></Cell>
   </Row>
   <Row ss:AutoFitHeight="0">
    <Cell><Data ss:Type="String">HMGB2</Data></Cell>
    <Cell><Data ss:Type="String">P26583</Data></Cell>
    <Cell><Data ss:Type="String">HMGB2_HUMAN</Data></Cell>
    <Cell><Data ss:Type="String">high-mobility group box 2</Data></Cell>
    <Cell><Data ss:Type="Number">5000</Data></Cell>
    <Cell><Data ss:Type="Number">3148</Data></Cell>
    <Cell><Data ss:Type="String">hsa:3148</Data></Cell>
   </Row>
   <Row ss:AutoFitHeight="0">
    <Cell><Data ss:Type="String">HMGN2</Data></Cell>
    <Cell><Data ss:Type="String">P05204</Data></Cell>
    <Cell><Data ss:Type="String">HMGN2_HUMAN</Data></Cell>
    <Cell><Data ss:Type="String">high-mobility group nucleosomal binding domain 2</Data></Cell>
    <Cell><Data ss:Type="Number">4986</Data></Cell>
    <Cell><Data ss:Type="Number">3151</Data></Cell>
    <Cell><Data ss:Type="String">hsa:3151</Data></Cell>
   </Row>
   <Row ss:AutoFitHeight="0">
    <Cell><Data ss:Type="String">HMMR</Data></Cell>
    <Cell><Data ss:Type="String">O75330</Data></Cell>
    <Cell><Data ss:Type="String">HMMR_HUMAN</Data></Cell>
    <Cell><Data ss:Type="String">hyaluronan-mediated motility receptor (RHAMM)</Data></Cell>
    <Cell><Data ss:Type="Number">5012</Data></Cell>
    <Cell><Data ss:Type="Number">3161</Data></Cell>
    <Cell><Data ss:Type="String">hsa:3161</Data></Cell>
   </Row>
   <Row ss:AutoFitHeight="0">
    <Cell><Data ss:Type="String">HNRNPA1</Data></Cell>
    <Cell><Data ss:Type="String">P09651</Data></Cell>
    <Cell><Data ss:Type="String">ROA1_HUMAN</Data></Cell>
    <Cell><Data ss:Type="String">heterogeneous nuclear ribonucleoprotein A1</Data></Cell>
    <Cell><Data ss:Type="Number">5031</Data></Cell>
    <Cell><Data ss:Type="Number">3178</Data></Cell>
    <Cell><Data ss:Type="String">hsa:3178</Data></Cell>
   </Row>
   <Row ss:AutoFitHeight="0">
    <Cell><Data ss:Type="String">HNRNPC</Data></Cell>
    <Cell><Data ss:Type="String">P07910</Data></Cell>
    <Cell><Data ss:Type="String">HNRPC_HUMAN</Data></Cell>
    <Cell><Data ss:Type="String">heterogeneous nuclear ribonucleoprotein C (C1/C2)</Data></Cell>
    <Cell><Data ss:Type="Number">5035</Data></Cell>
    <Cell><Data ss:Type="Number">3183</Data></Cell>
    <Cell><Data ss:Type="String">hsa:3183</Data></Cell>
   </Row>
   <Row ss:AutoFitHeight="0">
    <Cell><Data ss:Type="String">HNRNPF</Data></Cell>
    <Cell><Data ss:Type="String">P52597</Data></Cell>
    <Cell><Data ss:Type="String">HNRPF_HUMAN</Data></Cell>
    <Cell><Data ss:Type="String">heterogeneous nuclear ribonucleoprotein F</Data></Cell>
    <Cell><Data ss:Type="Number">5039</Data></Cell>
    <Cell><Data ss:Type="Number">3185</Data></Cell>
    <Cell><Data ss:Type="String">hsa:3185</Data></Cell>
   </Row>
   <Row ss:AutoFitHeight="0">
    <Cell><Data ss:Type="String">HNRNPM</Data></Cell>
    <Cell><Data ss:Type="String">P52272</Data></Cell>
    <Cell><Data ss:Type="String">HNRPM_HUMAN</Data></Cell>
    <Cell><Data ss:Type="String">heterogeneous nuclear ribonucleoprotein M</Data></Cell>
    <Cell><Data ss:Type="Number">5046</Data></Cell>
    <Cell><Data ss:Type="Number">4670</Data></Cell>
    <Cell><Data ss:Type="String">hsa:4670</Data></Cell>
   </Row>
   <Row ss:AutoFitHeight="0">
    <Cell><Data ss:Type="String">HNRNPR</Data></Cell>
    <Cell><Data ss:Type="String">O43390</Data></Cell>
    <Cell><Data ss:Type="String">HNRPR_HUMAN</Data></Cell>
    <Cell><Data ss:Type="String">heterogeneous nuclear ribonucleoprotein R</Data></Cell>
    <Cell><Data ss:Type="Number">5047</Data></Cell>
    <Cell><Data ss:Type="Number">10236</Data></Cell>
    <Cell><Data ss:Type="String">hsa:10236</Data></Cell>
   </Row>
   <Row ss:AutoFitHeight="0">
    <Cell><Data ss:Type="String">HOXA13</Data></Cell>
    <Cell><Data ss:Type="String">P31271</Data></Cell>
    <Cell><Data ss:Type="String">HXA13_HUMAN</Data></Cell>
    <Cell><Data ss:Type="String">homeobox A13</Data></Cell>
    <Cell><Data ss:Type="Number">5102</Data></Cell>
    <Cell><Data ss:Type="Number">3209</Data></Cell>
    <Cell><Data ss:Type="String">hsa:3209</Data></Cell>
   </Row>
   <Row ss:AutoFitHeight="0">
    <Cell><Data ss:Type="String">HOXA9</Data></Cell>
    <Cell><Data ss:Type="String">P31269</Data></Cell>
    <Cell><Data ss:Type="String">HXA9_HUMAN</Data></Cell>
    <Cell><Data ss:Type="String">homeobox A9</Data></Cell>
    <Cell><Data ss:Type="Number">5109</Data></Cell>
    <Cell><Data ss:Type="Number">3205</Data></Cell>
    <Cell><Data ss:Type="String">hsa:3205</Data></Cell>
   </Row>
   <Row ss:AutoFitHeight="0">
    <Cell><Data ss:Type="String">HOXB7</Data></Cell>
    <Cell><Data ss:Type="String">P09629</Data></Cell>
    <Cell><Data ss:Type="String">HXB7_HUMAN</Data></Cell>
    <Cell><Data ss:Type="String">homeobox B7</Data></Cell>
    <Cell><Data ss:Type="Number">5118</Data></Cell>
    <Cell><Data ss:Type="Number">3217</Data></Cell>
    <Cell><Data ss:Type="String">hsa:3217</Data></Cell>
   </Row>
   <Row ss:AutoFitHeight="0">
    <Cell><Data ss:Type="String">HOXC11</Data></Cell>
    <Cell><Data ss:Type="String">O43248</Data></Cell>
    <Cell><Data ss:Type="String">HXC11_HUMAN</Data></Cell>
    <Cell><Data ss:Type="String">homeobox C11</Data></Cell>
    <Cell><Data ss:Type="Number">5123</Data></Cell>
    <Cell><Data ss:Type="Number">3227</Data></Cell>
    <Cell><Data ss:Type="String">hsa:3227</Data></Cell>
   </Row>
   <Row ss:AutoFitHeight="0">
    <Cell><Data ss:Type="String">HPRT1</Data></Cell>
    <Cell><Data ss:Type="String">P00492</Data></Cell>
    <Cell><Data ss:Type="String">HPRT_HUMAN</Data></Cell>
    <Cell><Data ss:Type="String">hypoxanthine phosphoribosyltransferase 1</Data></Cell>
    <Cell><Data ss:Type="Number">5157</Data></Cell>
    <Cell><Data ss:Type="Number">3251</Data></Cell>
    <Cell><Data ss:Type="String">hsa:3251</Data></Cell>
   </Row>
   <Row ss:AutoFitHeight="0">
    <Cell><Data ss:Type="String">HSBP1</Data></Cell>
    <Cell><Data ss:Type="String">O75506</Data></Cell>
    <Cell><Data ss:Type="String">HSBP1_HUMAN</Data></Cell>
    <Cell><Data ss:Type="String">heat shock factor binding protein 1</Data></Cell>
    <Cell><Data ss:Type="Number">5203</Data></Cell>
    <Cell><Data ss:Type="Number">3281</Data></Cell>
    <Cell><Data ss:Type="String">hsa:3281</Data></Cell>
   </Row>
   <Row ss:AutoFitHeight="0">
    <Cell><Data ss:Type="String">HSD17B8</Data></Cell>
    <Cell><Data ss:Type="String">Q92506</Data></Cell>
    <Cell><Data ss:Type="String">DHB8_HUMAN</Data></Cell>
    <Cell><Data ss:Type="String">hydroxysteroid (17-beta) dehydrogenase 8</Data></Cell>
    <Cell><Data ss:Type="Number">3554</Data></Cell>
    <Cell><Data ss:Type="Number">7923</Data></Cell>
    <Cell><Data ss:Type="String">hsa:7923</Data></Cell>
   </Row>
   <Row ss:AutoFitHeight="0">
    <Cell><Data ss:Type="String">HSF1</Data></Cell>
    <Cell><Data ss:Type="String">Q00613</Data></Cell>
    <Cell><Data ss:Type="String">HSF1_HUMAN</Data></Cell>
    <Cell><Data ss:Type="String">heat shock transcription factor 1</Data></Cell>
    <Cell><Data ss:Type="Number">5224</Data></Cell>
    <Cell><Data ss:Type="Number">3297</Data></Cell>
    <Cell><Data ss:Type="String">hsa:3297</Data></Cell>
   </Row>
   <Row ss:AutoFitHeight="0">
    <Cell><Data ss:Type="String">HSP90B1</Data></Cell>
    <Cell><Data ss:Type="String">P14625</Data></Cell>
    <Cell><Data ss:Type="String">ENPL_HUMAN</Data></Cell>
    <Cell><Data ss:Type="String">heat shock protein 90kDa beta (Grp94), member 1</Data></Cell>
    <Cell><Data ss:Type="Number">12028</Data></Cell>
    <Cell><Data ss:Type="Number">7184</Data></Cell>
    <Cell><Data ss:Type="String">hsa:7184</Data></Cell>
   </Row>
   <Row ss:AutoFitHeight="0">
    <Cell><Data ss:Type="String">HSPA1B</Data></Cell>
    <Cell><Data ss:Type="String">P08107</Data></Cell>
    <Cell><Data ss:Type="String">HSP71_HUMAN</Data></Cell>
    <Cell><Data ss:Type="String">heat shock 70kDa protein 1B</Data></Cell>
    <Cell><Data ss:Type="Number">5233</Data></Cell>
    <Cell><Data ss:Type="Number">3304</Data></Cell>
    <Cell><Data ss:Type="String">hsa:3304</Data></Cell>
   </Row>
   <Row ss:AutoFitHeight="0">
    <Cell><Data ss:Type="String">HSPA1L</Data></Cell>
    <Cell><Data ss:Type="String">P34931</Data></Cell>
    <Cell><Data ss:Type="String">HS71L_HUMAN</Data></Cell>
    <Cell><Data ss:Type="String">heat shock 70kDa protein 1-like</Data></Cell>
    <Cell><Data ss:Type="Number">5234</Data></Cell>
    <Cell><Data ss:Type="String">NA</Data></Cell>
    <Cell><Data ss:Type="String">hsa:NA</Data></Cell>
   </Row>
   <Row ss:AutoFitHeight="0">
    <Cell><Data ss:Type="String">HSPA2</Data></Cell>
    <Cell><Data ss:Type="String">P54652</Data></Cell>
    <Cell><Data ss:Type="String">HSP72_HUMAN</Data></Cell>
    <Cell><Data ss:Type="String">heat shock 70kDa protein 2</Data></Cell>
    <Cell><Data ss:Type="Number">5235</Data></Cell>
    <Cell><Data ss:Type="Number">3306</Data></Cell>
    <Cell><Data ss:Type="String">hsa:3306</Data></Cell>
   </Row>
   <Row ss:AutoFitHeight="0">
    <Cell><Data ss:Type="String">HSPA8</Data></Cell>
    <Cell><Data ss:Type="String">P11142</Data></Cell>
    <Cell><Data ss:Type="String">HSP7C_HUMAN</Data></Cell>
    <Cell><Data ss:Type="String">heat shock 70kDa protein 8</Data></Cell>
    <Cell><Data ss:Type="Number">5241</Data></Cell>
    <Cell><Data ss:Type="Number">3312</Data></Cell>
    <Cell><Data ss:Type="String">hsa:3312</Data></Cell>
   </Row>
   <Row ss:AutoFitHeight="0">
    <Cell><Data ss:Type="String">ICAM1</Data></Cell>
    <Cell><Data ss:Type="String">P05362</Data></Cell>
    <Cell><Data ss:Type="String">ICAM1_HUMAN</Data></Cell>
    <Cell><Data ss:Type="String">intercellular adhesion molecule 1</Data></Cell>
    <Cell><Data ss:Type="Number">5344</Data></Cell>
    <Cell><Data ss:Type="Number">3383</Data></Cell>
    <Cell><Data ss:Type="String">hsa:3383</Data></Cell>
   </Row>
   <Row ss:AutoFitHeight="0">
    <Cell><Data ss:Type="String">ICAM2</Data></Cell>
    <Cell><Data ss:Type="String">P13598</Data></Cell>
    <Cell><Data ss:Type="String">ICAM2_HUMAN</Data></Cell>
    <Cell><Data ss:Type="String">intercellular adhesion molecule 2</Data></Cell>
    <Cell><Data ss:Type="Number">5345</Data></Cell>
    <Cell><Data ss:Type="String">NA</Data></Cell>
    <Cell><Data ss:Type="String">hsa:NA</Data></Cell>
   </Row>
   <Row ss:AutoFitHeight="0">
    <Cell><Data ss:Type="String">ID1</Data></Cell>
    <Cell><Data ss:Type="String">P41134</Data></Cell>
    <Cell><Data ss:Type="String">ID1_HUMAN</Data></Cell>
    <Cell><Data ss:Type="String">inhibitor of DNA binding 1, dominant negative helix-loop-helix protein</Data></Cell>
    <Cell><Data ss:Type="Number">5360</Data></Cell>
    <Cell><Data ss:Type="Number">3397</Data></Cell>
    <Cell><Data ss:Type="String">hsa:3397</Data></Cell>
   </Row>
   <Row ss:AutoFitHeight="0">
    <Cell><Data ss:Type="String">ID2</Data></Cell>
    <Cell><Data ss:Type="String">Q02363</Data></Cell>
    <Cell><Data ss:Type="String">ID2_HUMAN</Data></Cell>
    <Cell><Data ss:Type="String">inhibitor of DNA binding 2, dominant negative helix-loop-helix protein</Data></Cell>
    <Cell><Data ss:Type="Number">5361</Data></Cell>
    <Cell><Data ss:Type="Number">3398</Data></Cell>
    <Cell><Data ss:Type="String">hsa:3398</Data></Cell>
   </Row>
   <Row ss:AutoFitHeight="0">
    <Cell><Data ss:Type="String">ID3</Data></Cell>
    <Cell><Data ss:Type="String">Q02535</Data></Cell>
    <Cell><Data ss:Type="String">ID3_HUMAN</Data></Cell>
    <Cell><Data ss:Type="String">inhibitor of DNA binding 3, dominant negative helix-loop-helix protein</Data></Cell>
    <Cell><Data ss:Type="Number">5362</Data></Cell>
    <Cell><Data ss:Type="Number">3399</Data></Cell>
    <Cell><Data ss:Type="String">hsa:3399</Data></Cell>
   </Row>
   <Row ss:AutoFitHeight="0">
    <Cell><Data ss:Type="String">IFI27</Data></Cell>
    <Cell><Data ss:Type="String">P40305</Data></Cell>
    <Cell><Data ss:Type="String">IFI27_HUMAN</Data></Cell>
    <Cell><Data ss:Type="String">interferon, alpha-inducible protein 27</Data></Cell>
    <Cell><Data ss:Type="Number">5397</Data></Cell>
    <Cell><Data ss:Type="Number">3429</Data></Cell>
    <Cell><Data ss:Type="String">hsa:3429</Data></Cell>
   </Row>
   <Row ss:AutoFitHeight="0">
    <Cell><Data ss:Type="String">IFI6</Data></Cell>
    <Cell><Data ss:Type="String">P09912</Data></Cell>
    <Cell><Data ss:Type="String">IFI6_HUMAN</Data></Cell>
    <Cell><Data ss:Type="String">interferon, alpha-inducible protein 6</Data></Cell>
    <Cell><Data ss:Type="Number">4054</Data></Cell>
    <Cell><Data ss:Type="Number">2537</Data></Cell>
    <Cell><Data ss:Type="String">hsa:2537</Data></Cell>
   </Row>
   <Row ss:AutoFitHeight="0">
    <Cell><Data ss:Type="String">IFIT2</Data></Cell>
    <Cell><Data ss:Type="String">P09913</Data></Cell>
    <Cell><Data ss:Type="String">IFIT2_HUMAN</Data></Cell>
    <Cell><Data ss:Type="String">interferon-induced protein with tetratricopeptide repeats 2</Data></Cell>
    <Cell><Data ss:Type="Number">5409</Data></Cell>
    <Cell><Data ss:Type="Number">3433</Data></Cell>
    <Cell><Data ss:Type="String">hsa:3433</Data></Cell>
   </Row>
   <Row ss:AutoFitHeight="0">
    <Cell><Data ss:Type="String">IFITM1</Data></Cell>
    <Cell><Data ss:Type="String">P13164</Data></Cell>
    <Cell><Data ss:Type="String">IFM1_HUMAN</Data></Cell>
    <Cell><Data ss:Type="String">interferon induced transmembrane protein 1 (9-27)</Data></Cell>
    <Cell><Data ss:Type="Number">5412</Data></Cell>
    <Cell><Data ss:Type="Number">8519</Data></Cell>
    <Cell><Data ss:Type="String">hsa:8519</Data></Cell>
   </Row>
   <Row ss:AutoFitHeight="0">
    <Cell><Data ss:Type="String">IFITM2</Data></Cell>
    <Cell><Data ss:Type="String">Q01629</Data></Cell>
    <Cell><Data ss:Type="String">IFM2_HUMAN</Data></Cell>
    <Cell><Data ss:Type="String">interferon induced transmembrane protein 2 (1-8D)</Data></Cell>
    <Cell><Data ss:Type="Number">5413</Data></Cell>
    <Cell><Data ss:Type="Number">10581</Data></Cell>
    <Cell><Data ss:Type="String">hsa:10581</Data></Cell>
   </Row>
   <Row ss:AutoFitHeight="0">
    <Cell><Data ss:Type="String">IFNA13</Data></Cell>
    <Cell><Data ss:Type="String">P01562</Data></Cell>
    <Cell><Data ss:Type="String">IFNA1_HUMAN</Data></Cell>
    <Cell><Data ss:Type="String">interferon, alpha 13</Data></Cell>
    <Cell><Data ss:Type="Number">5419</Data></Cell>
    <Cell><Data ss:Type="Number">3447</Data></Cell>
    <Cell><Data ss:Type="String">hsa:3447</Data></Cell>
   </Row>
   <Row ss:AutoFitHeight="0">
    <Cell><Data ss:Type="String">IFNG</Data></Cell>
    <Cell><Data ss:Type="String">P01579</Data></Cell>
    <Cell><Data ss:Type="String">IFNG_HUMAN</Data></Cell>
    <Cell><Data ss:Type="String">interferon, gamma</Data></Cell>
    <Cell><Data ss:Type="Number">5438</Data></Cell>
    <Cell><Data ss:Type="Number">3458</Data></Cell>
    <Cell><Data ss:Type="String">hsa:3458</Data></Cell>
   </Row>
   <Row ss:AutoFitHeight="0">
    <Cell><Data ss:Type="String">IFNGR1</Data></Cell>
    <Cell><Data ss:Type="String">P15260</Data></Cell>
    <Cell><Data ss:Type="String">INGR1_HUMAN</Data></Cell>
    <Cell><Data ss:Type="String">interferon gamma receptor 1</Data></Cell>
    <Cell><Data ss:Type="Number">5439</Data></Cell>
    <Cell><Data ss:Type="String">NA</Data></Cell>
    <Cell><Data ss:Type="String">hsa:NA</Data></Cell>
   </Row>
   <Row ss:AutoFitHeight="0">
    <Cell><Data ss:Type="String">IFT57</Data></Cell>
    <Cell><Data ss:Type="String">Q9NWB7</Data></Cell>
    <Cell><Data ss:Type="String">IFT57_HUMAN</Data></Cell>
    <Cell><Data ss:Type="String">intraflagellar transport 57 homolog (Chlamydomonas)</Data></Cell>
    <Cell><Data ss:Type="Number">17367</Data></Cell>
    <Cell><Data ss:Type="Number">55081</Data></Cell>
    <Cell><Data ss:Type="String">hsa:55081</Data></Cell>
   </Row>
   <Row ss:AutoFitHeight="0">
    <Cell><Data ss:Type="String">IGF1</Data></Cell>
    <Cell><Data ss:Type="String">P01343</Data></Cell>
    <Cell><Data ss:Type="String">IGF1A_HUMAN</Data></Cell>
    <Cell><Data ss:Type="String">insulin-like growth factor 1 (somatomedin C)</Data></Cell>
    <Cell><Data ss:Type="Number">5464</Data></Cell>
    <Cell><Data ss:Type="Number">3479</Data></Cell>
    <Cell><Data ss:Type="String">hsa:3479</Data></Cell>
   </Row>
   <Row ss:AutoFitHeight="0">
    <Cell><Data ss:Type="String">IGF2</Data></Cell>
    <Cell><Data ss:Type="String">P01344</Data></Cell>
    <Cell><Data ss:Type="String">IGF2_HUMAN</Data></Cell>
    <Cell><Data ss:Type="String">insulin-like growth factor 2 (somatomedin A)</Data></Cell>
    <Cell><Data ss:Type="Number">5466</Data></Cell>
    <Cell><Data ss:Type="Number">3481</Data></Cell>
    <Cell><Data ss:Type="String">hsa:3481</Data></Cell>
   </Row>
   <Row ss:AutoFitHeight="0">
    <Cell><Data ss:Type="String">IGF2BP3</Data></Cell>
    <Cell><Data ss:Type="String">O00425</Data></Cell>
    <Cell><Data ss:Type="String">IF2B3_HUMAN</Data></Cell>
    <Cell><Data ss:Type="String">insulin-like growth factor 2 mRNA binding protein 3</Data></Cell>
    <Cell><Data ss:Type="Number">28868</Data></Cell>
    <Cell><Data ss:Type="Number">10643</Data></Cell>
    <Cell><Data ss:Type="String">hsa:10643</Data></Cell>
   </Row>
   <Row ss:AutoFitHeight="0">
    <Cell><Data ss:Type="String">IGFBP1</Data></Cell>
    <Cell><Data ss:Type="String">P08833</Data></Cell>
    <Cell><Data ss:Type="String">IBP1_HUMAN</Data></Cell>
    <Cell><Data ss:Type="String">insulin-like growth factor binding protein 1</Data></Cell>
    <Cell><Data ss:Type="Number">5469</Data></Cell>
    <Cell><Data ss:Type="Number">3484</Data></Cell>
    <Cell><Data ss:Type="String">hsa:3484</Data></Cell>
   </Row>
   <Row ss:AutoFitHeight="0">
    <Cell><Data ss:Type="String">IGFBP2</Data></Cell>
    <Cell><Data ss:Type="String">P18065</Data></Cell>
    <Cell><Data ss:Type="String">IBP2_HUMAN</Data></Cell>
    <Cell><Data ss:Type="String">insulin-like growth factor binding protein 2, 36kDa</Data></Cell>
    <Cell><Data ss:Type="Number">5471</Data></Cell>
    <Cell><Data ss:Type="Number">3485</Data></Cell>
    <Cell><Data ss:Type="String">hsa:3485</Data></Cell>
   </Row>
   <Row ss:AutoFitHeight="0">
    <Cell><Data ss:Type="String">IGFBP3</Data></Cell>
    <Cell><Data ss:Type="String">P17936</Data></Cell>
    <Cell><Data ss:Type="String">IBP3_HUMAN</Data></Cell>
    <Cell><Data ss:Type="String">insulin-like growth factor binding protein 3</Data></Cell>
    <Cell><Data ss:Type="Number">5472</Data></Cell>
    <Cell><Data ss:Type="Number">3486</Data></Cell>
    <Cell><Data ss:Type="String">hsa:3486</Data></Cell>
   </Row>
   <Row ss:AutoFitHeight="0">
    <Cell><Data ss:Type="String">IGHA1</Data></Cell>
    <Cell><Data ss:Type="String">P01876</Data></Cell>
    <Cell><Data ss:Type="String">IGHA1_HUMAN</Data></Cell>
    <Cell><Data ss:Type="String">immunoglobulin heavy constant alpha 1</Data></Cell>
    <Cell><Data ss:Type="Number">5478</Data></Cell>
    <Cell><Data ss:Type="Number">3493</Data></Cell>
    <Cell><Data ss:Type="String">hsa:3493</Data></Cell>
   </Row>
   <Row ss:AutoFitHeight="0">
    <Cell><Data ss:Type="String">IGHM</Data></Cell>
    <Cell><Data ss:Type="String">P01871</Data></Cell>
    <Cell><Data ss:Type="String">IGHM_HUMAN</Data></Cell>
    <Cell><Data ss:Type="String">immunoglobulin heavy constant mu</Data></Cell>
    <Cell><Data ss:Type="Number">5541</Data></Cell>
    <Cell><Data ss:Type="Number">3507</Data></Cell>
    <Cell><Data ss:Type="String">hsa:3507</Data></Cell>
   </Row>
   <Row ss:AutoFitHeight="0">
    <Cell><Data ss:Type="String">IGLC3</Data></Cell>
    <Cell><Data ss:Type="String">P01842</Data></Cell>
    <Cell><Data ss:Type="String">LAC_HUMAN</Data></Cell>
    <Cell><Data ss:Type="String">immunoglobulin lambda constant 3 (Kern-Oz+ marker)</Data></Cell>
    <Cell><Data ss:Type="Number">5857</Data></Cell>
    <Cell><Data ss:Type="Number">3539</Data></Cell>
    <Cell><Data ss:Type="String">hsa:3539</Data></Cell>
   </Row>
   <Row ss:AutoFitHeight="0">
    <Cell><Data ss:Type="String">IL10</Data></Cell>
    <Cell><Data ss:Type="String">P22301</Data></Cell>
    <Cell><Data ss:Type="String">IL10_HUMAN</Data></Cell>
    <Cell><Data ss:Type="String">interleukin 10</Data></Cell>
    <Cell><Data ss:Type="Number">5962</Data></Cell>
    <Cell><Data ss:Type="Number">3586</Data></Cell>
    <Cell><Data ss:Type="String">hsa:3586</Data></Cell>
   </Row>
   <Row ss:AutoFitHeight="0">
    <Cell><Data ss:Type="String">IL12A</Data></Cell>
    <Cell><Data ss:Type="String">P29459</Data></Cell>
    <Cell><Data ss:Type="String">IL12A_HUMAN</Data></Cell>
    <Cell><Data ss:Type="String">interleukin 12A (natural killer cell stimulatory factor 1, cytotoxic lymphocyte maturation factor 1, p35)</Data></Cell>
    <Cell><Data ss:Type="Number">5969</Data></Cell>
    <Cell><Data ss:Type="Number">3592</Data></Cell>
    <Cell><Data ss:Type="String">hsa:3592</Data></Cell>
   </Row>
   <Row ss:AutoFitHeight="0">
    <Cell><Data ss:Type="String">IL13</Data></Cell>
    <Cell><Data ss:Type="String">P35225</Data></Cell>
    <Cell><Data ss:Type="String">IL13_HUMAN</Data></Cell>
    <Cell><Data ss:Type="String">interleukin 13</Data></Cell>
    <Cell><Data ss:Type="Number">5973</Data></Cell>
    <Cell><Data ss:Type="Number">3596</Data></Cell>
    <Cell><Data ss:Type="String">hsa:3596</Data></Cell>
   </Row>
   <Row ss:AutoFitHeight="0">
    <Cell><Data ss:Type="String">IL15</Data></Cell>
    <Cell><Data ss:Type="String">P40933</Data></Cell>
    <Cell><Data ss:Type="String">IL15_HUMAN</Data></Cell>
    <Cell><Data ss:Type="String">interleukin 15</Data></Cell>
    <Cell><Data ss:Type="Number">5977</Data></Cell>
    <Cell><Data ss:Type="Number">3600</Data></Cell>
    <Cell><Data ss:Type="String">hsa:3600</Data></Cell>
   </Row>
   <Row ss:AutoFitHeight="0">
    <Cell><Data ss:Type="String">IL1A</Data></Cell>
    <Cell><Data ss:Type="String">P01583</Data></Cell>
    <Cell><Data ss:Type="String">IL1A_HUMAN</Data></Cell>
    <Cell><Data ss:Type="String">interleukin 1, alpha</Data></Cell>
    <Cell><Data ss:Type="Number">5991</Data></Cell>
    <Cell><Data ss:Type="Number">3552</Data></Cell>
    <Cell><Data ss:Type="String">hsa:3552</Data></Cell>
   </Row>
   <Row ss:AutoFitHeight="0">
    <Cell><Data ss:Type="String">IL1B</Data></Cell>
    <Cell><Data ss:Type="String">P01584</Data></Cell>
    <Cell><Data ss:Type="String">IL1B_HUMAN</Data></Cell>
    <Cell><Data ss:Type="String">interleukin 1, beta</Data></Cell>
    <Cell><Data ss:Type="Number">5992</Data></Cell>
    <Cell><Data ss:Type="Number">3553</Data></Cell>
    <Cell><Data ss:Type="String">hsa:3553</Data></Cell>
   </Row>
   <Row ss:AutoFitHeight="0">
    <Cell><Data ss:Type="String">IL1R2</Data></Cell>
    <Cell><Data ss:Type="String">P27930</Data></Cell>
    <Cell><Data ss:Type="String">IL1R2_HUMAN</Data></Cell>
    <Cell><Data ss:Type="String">interleukin 1 receptor, type II</Data></Cell>
    <Cell><Data ss:Type="Number">5994</Data></Cell>
    <Cell><Data ss:Type="String">NA</Data></Cell>
    <Cell><Data ss:Type="String">hsa:NA</Data></Cell>
   </Row>
   <Row ss:AutoFitHeight="0">
    <Cell><Data ss:Type="String">IL1RN</Data></Cell>
    <Cell><Data ss:Type="String">P18510</Data></Cell>
    <Cell><Data ss:Type="String">IL1RA_HUMAN</Data></Cell>
    <Cell><Data ss:Type="String">interleukin 1 receptor antagonist</Data></Cell>
    <Cell><Data ss:Type="Number">6000</Data></Cell>
    <Cell><Data ss:Type="Number">3557</Data></Cell>
    <Cell><Data ss:Type="String">hsa:3557</Data></Cell>
   </Row>
   <Row ss:AutoFitHeight="0">
    <Cell><Data ss:Type="String">IL2</Data></Cell>
    <Cell><Data ss:Type="String">P60568</Data></Cell>
    <Cell><Data ss:Type="String">IL2_HUMAN</Data></Cell>
    <Cell><Data ss:Type="String">interleukin 2</Data></Cell>
    <Cell><Data ss:Type="Number">6001</Data></Cell>
    <Cell><Data ss:Type="Number">3558</Data></Cell>
    <Cell><Data ss:Type="String">hsa:3558</Data></Cell>
   </Row>
   <Row ss:AutoFitHeight="0">
    <Cell><Data ss:Type="String">IL2RB</Data></Cell>
    <Cell><Data ss:Type="String">P14784</Data></Cell>
    <Cell><Data ss:Type="String">IL2RB_HUMAN</Data></Cell>
    <Cell><Data ss:Type="String">interleukin 2 receptor, beta</Data></Cell>
    <Cell><Data ss:Type="Number">6009</Data></Cell>
    <Cell><Data ss:Type="String">NA</Data></Cell>
    <Cell><Data ss:Type="String">hsa:NA</Data></Cell>
   </Row>
   <Row ss:AutoFitHeight="0">
    <Cell><Data ss:Type="String">IL2RG</Data></Cell>
    <Cell><Data ss:Type="String">P31785</Data></Cell>
    <Cell><Data ss:Type="String">IL2RG_HUMAN</Data></Cell>
    <Cell><Data ss:Type="String">interleukin 2 receptor, gamma (severe combined immunodeficiency)</Data></Cell>
    <Cell><Data ss:Type="Number">6010</Data></Cell>
    <Cell><Data ss:Type="String">NA</Data></Cell>
    <Cell><Data ss:Type="String">hsa:NA</Data></Cell>
   </Row>
   <Row ss:AutoFitHeight="0">
    <Cell><Data ss:Type="String">IL32</Data></Cell>
    <Cell><Data ss:Type="String">P24001</Data></Cell>
    <Cell><Data ss:Type="String">IL32_HUMAN</Data></Cell>
    <Cell><Data ss:Type="String">interleukin 32</Data></Cell>
    <Cell><Data ss:Type="Number">16830</Data></Cell>
    <Cell><Data ss:Type="Number">9235</Data></Cell>
    <Cell><Data ss:Type="String">hsa:9235</Data></Cell>
   </Row>
   <Row ss:AutoFitHeight="0">
    <Cell><Data ss:Type="String">IL4</Data></Cell>
    <Cell><Data ss:Type="String">P05112</Data></Cell>
    <Cell><Data ss:Type="String">IL4_HUMAN</Data></Cell>
    <Cell><Data ss:Type="String">interleukin 4</Data></Cell>
    <Cell><Data ss:Type="Number">6014</Data></Cell>
    <Cell><Data ss:Type="Number">3565</Data></Cell>
    <Cell><Data ss:Type="String">hsa:3565</Data></Cell>
   </Row>
   <Row ss:AutoFitHeight="0">
    <Cell><Data ss:Type="String">IL5</Data></Cell>
    <Cell><Data ss:Type="String">P05113</Data></Cell>
    <Cell><Data ss:Type="String">IL5_HUMAN</Data></Cell>
    <Cell><Data ss:Type="String">interleukin 5 (colony-stimulating factor, eosinophil)</Data></Cell>
    <Cell><Data ss:Type="Number">6016</Data></Cell>
    <Cell><Data ss:Type="Number">3567</Data></Cell>
    <Cell><Data ss:Type="String">hsa:3567</Data></Cell>
   </Row>
   <Row ss:AutoFitHeight="0">
    <Cell><Data ss:Type="String">IL6</Data></Cell>
    <Cell><Data ss:Type="String">P05231</Data></Cell>
    <Cell><Data ss:Type="String">IL6_HUMAN</Data></Cell>
    <Cell><Data ss:Type="String">interleukin 6 (interferon, beta 2)</Data></Cell>
    <Cell><Data ss:Type="Number">6018</Data></Cell>
    <Cell><Data ss:Type="String">NA</Data></Cell>
    <Cell><Data ss:Type="String">hsa:NA</Data></Cell>
   </Row>
   <Row ss:AutoFitHeight="0">
    <Cell><Data ss:Type="String">IL6R</Data></Cell>
    <Cell><Data ss:Type="String">P08887</Data></Cell>
    <Cell><Data ss:Type="String">IL6RA_HUMAN</Data></Cell>
    <Cell><Data ss:Type="String">interleukin 6 receptor</Data></Cell>
    <Cell><Data ss:Type="Number">6019</Data></Cell>
    <Cell><Data ss:Type="Number">3570</Data></Cell>
    <Cell><Data ss:Type="String">hsa:3570</Data></Cell>
   </Row>
   <Row ss:AutoFitHeight="0">
    <Cell><Data ss:Type="String">IL8</Data></Cell>
    <Cell><Data ss:Type="String">P10145</Data></Cell>
    <Cell><Data ss:Type="String">IL8_HUMAN</Data></Cell>
    <Cell><Data ss:Type="String">interleukin 8</Data></Cell>
    <Cell><Data ss:Type="Number">6025</Data></Cell>
    <Cell><Data ss:Type="String">NA</Data></Cell>
    <Cell><Data ss:Type="String">hsa:NA</Data></Cell>
   </Row>
   <Row ss:AutoFitHeight="0">
    <Cell><Data ss:Type="String">IMPDH1</Data></Cell>
    <Cell><Data ss:Type="String">P20839</Data></Cell>
    <Cell><Data ss:Type="String">IMDH1_HUMAN</Data></Cell>
    <Cell><Data ss:Type="String">IMP (inosine monophosphate) dehydrogenase 1</Data></Cell>
    <Cell><Data ss:Type="Number">6052</Data></Cell>
    <Cell><Data ss:Type="Number">3614</Data></Cell>
    <Cell><Data ss:Type="String">hsa:3614</Data></Cell>
   </Row>
   <Row ss:AutoFitHeight="0">
    <Cell><Data ss:Type="String">IMPDH2</Data></Cell>
    <Cell><Data ss:Type="String">P12268</Data></Cell>
    <Cell><Data ss:Type="String">IMDH2_HUMAN</Data></Cell>
    <Cell><Data ss:Type="String">IMP (inosine monophosphate) dehydrogenase 2</Data></Cell>
    <Cell><Data ss:Type="Number">6053</Data></Cell>
    <Cell><Data ss:Type="Number">3615</Data></Cell>
    <Cell><Data ss:Type="String">hsa:3615</Data></Cell>
   </Row>
   <Row ss:AutoFitHeight="0">
    <Cell><Data ss:Type="String">INPP5D</Data></Cell>
    <Cell><Data ss:Type="String">Q92835</Data></Cell>
    <Cell><Data ss:Type="String">SHIP1_HUMAN</Data></Cell>
    <Cell><Data ss:Type="String">inositol polyphosphate-5-phosphatase, 145kDa</Data></Cell>
    <Cell><Data ss:Type="Number">6079</Data></Cell>
    <Cell><Data ss:Type="Number">3635</Data></Cell>
    <Cell><Data ss:Type="String">hsa:3635</Data></Cell>
   </Row>
   <Row ss:AutoFitHeight="0">
    <Cell><Data ss:Type="String">INS</Data></Cell>
    <Cell><Data ss:Type="String">P01308</Data></Cell>
    <Cell><Data ss:Type="String">INS_HUMAN</Data></Cell>
    <Cell><Data ss:Type="String">insulin</Data></Cell>
    <Cell><Data ss:Type="Number">6081</Data></Cell>
    <Cell><Data ss:Type="Number">3630</Data></Cell>
    <Cell><Data ss:Type="String">hsa:3630</Data></Cell>
   </Row>
   <Row ss:AutoFitHeight="0">
    <Cell><Data ss:Type="String">IRF2</Data></Cell>
    <Cell><Data ss:Type="String">P14316</Data></Cell>
    <Cell><Data ss:Type="String">IRF2_HUMAN</Data></Cell>
    <Cell><Data ss:Type="String">interferon regulatory factor 2</Data></Cell>
    <Cell><Data ss:Type="Number">6117</Data></Cell>
    <Cell><Data ss:Type="Number">3660</Data></Cell>
    <Cell><Data ss:Type="String">hsa:3660</Data></Cell>
   </Row>
   <Row ss:AutoFitHeight="0">
    <Cell><Data ss:Type="String">IRF7</Data></Cell>
    <Cell><Data ss:Type="String">Q92985</Data></Cell>
    <Cell><Data ss:Type="String">IRF7_HUMAN</Data></Cell>
    <Cell><Data ss:Type="String">interferon regulatory factor 7</Data></Cell>
    <Cell><Data ss:Type="Number">6122</Data></Cell>
    <Cell><Data ss:Type="Number">3665</Data></Cell>
    <Cell><Data ss:Type="String">hsa:3665</Data></Cell>
   </Row>
   <Row ss:AutoFitHeight="0">
    <Cell><Data ss:Type="String">IRS2</Data></Cell>
    <Cell><Data ss:Type="String">Q9Y4H2</Data></Cell>
    <Cell><Data ss:Type="String">IRS2_HUMAN</Data></Cell>
    <Cell><Data ss:Type="String">insulin receptor substrate 2</Data></Cell>
    <Cell><Data ss:Type="Number">6126</Data></Cell>
    <Cell><Data ss:Type="Number">8660</Data></Cell>
    <Cell><Data ss:Type="String">hsa:8660</Data></Cell>
   </Row>
   <Row ss:AutoFitHeight="0">
    <Cell><Data ss:Type="String">ISOC1</Data></Cell>
    <Cell><Data ss:Type="String">Q96CN7</Data></Cell>
    <Cell><Data ss:Type="String">ISOC1_HUMAN</Data></Cell>
    <Cell><Data ss:Type="String">isochorismatase domain containing 1</Data></Cell>
    <Cell><Data ss:Type="Number">24254</Data></Cell>
    <Cell><Data ss:Type="Number">51015</Data></Cell>
    <Cell><Data ss:Type="String">hsa:51015</Data></Cell>
   </Row>
   <Row ss:AutoFitHeight="0">
    <Cell><Data ss:Type="String">ISOC2</Data></Cell>
    <Cell><Data ss:Type="String">Q96AB3</Data></Cell>
    <Cell><Data ss:Type="String">ISOC2_HUMAN</Data></Cell>
    <Cell><Data ss:Type="String">isochorismatase domain containing 2</Data></Cell>
    <Cell><Data ss:Type="Number">26278</Data></Cell>
    <Cell><Data ss:Type="Number">79763</Data></Cell>
    <Cell><Data ss:Type="String">hsa:79763</Data></Cell>
   </Row>
   <Row ss:AutoFitHeight="0">
    <Cell><Data ss:Type="String">ITFG1</Data></Cell>
    <Cell><Data ss:Type="String">Q8TB96</Data></Cell>
    <Cell><Data ss:Type="String">TIP_HUMAN</Data></Cell>
    <Cell><Data ss:Type="String">integrin alpha FG-GAP repeat containing 1</Data></Cell>
    <Cell><Data ss:Type="Number">30697</Data></Cell>
    <Cell><Data ss:Type="Number">81533</Data></Cell>
    <Cell><Data ss:Type="String">hsa:81533</Data></Cell>
   </Row>
   <Row ss:AutoFitHeight="0">
    <Cell><Data ss:Type="String">ITGB3</Data></Cell>
    <Cell><Data ss:Type="String">P05106</Data></Cell>
    <Cell><Data ss:Type="String">ITB3_HUMAN</Data></Cell>
    <Cell><Data ss:Type="String">integrin, beta 3 (platelet glycoprotein IIIa, antigen CD61)</Data></Cell>
    <Cell><Data ss:Type="Number">6156</Data></Cell>
    <Cell><Data ss:Type="Number">3690</Data></Cell>
    <Cell><Data ss:Type="String">hsa:3690</Data></Cell>
   </Row>
   <Row ss:AutoFitHeight="0">
    <Cell><Data ss:Type="String">ITGB4</Data></Cell>
    <Cell><Data ss:Type="String">P16144</Data></Cell>
    <Cell><Data ss:Type="String">ITB4_HUMAN</Data></Cell>
    <Cell><Data ss:Type="String">integrin, beta 4</Data></Cell>
    <Cell><Data ss:Type="Number">6158</Data></Cell>
    <Cell><Data ss:Type="String">NA</Data></Cell>
    <Cell><Data ss:Type="String">hsa:NA</Data></Cell>
   </Row>
   <Row ss:AutoFitHeight="0">
    <Cell><Data ss:Type="String">JAM2</Data></Cell>
    <Cell><Data ss:Type="String">P57087</Data></Cell>
    <Cell><Data ss:Type="String">JAM2_HUMAN</Data></Cell>
    <Cell><Data ss:Type="String">junctional adhesion molecule 2</Data></Cell>
    <Cell><Data ss:Type="Number">14686</Data></Cell>
    <Cell><Data ss:Type="Number">58494</Data></Cell>
    <Cell><Data ss:Type="String">hsa:58494</Data></Cell>
   </Row>
   <Row ss:AutoFitHeight="0">
    <Cell><Data ss:Type="String">Jun</Data></Cell>
    <Cell><Data ss:Type="String">P05412</Data></Cell>
    <Cell><Data ss:Type="String">JUN_HUMAN</Data></Cell>
    <Cell><Data ss:Type="String">Transcription factor AP-1, Activator protein 1</Data></Cell>
   </Row>
   <Row ss:AutoFitHeight="0">
    <Cell><Data ss:Type="String">KDM5A</Data></Cell>
    <Cell><Data ss:Type="String">P29375</Data></Cell>
    <Cell><Data ss:Type="String">KDM5A_HUMAN</Data></Cell>
    <Cell><Data ss:Type="String">lysine (K)-specific demethylase 5A</Data></Cell>
    <Cell><Data ss:Type="Number">9886</Data></Cell>
    <Cell><Data ss:Type="Number">5927</Data></Cell>
    <Cell><Data ss:Type="String">hsa:5927</Data></Cell>
   </Row>
   <Row ss:AutoFitHeight="0">
    <Cell><Data ss:Type="String">KDR</Data></Cell>
    <Cell><Data ss:Type="String">P35968</Data></Cell>
    <Cell><Data ss:Type="String">VGFR2_HUMAN</Data></Cell>
    <Cell><Data ss:Type="String">kinase insert domain receptor (a type III receptor tyrosine kinase)</Data></Cell>
    <Cell><Data ss:Type="Number">6307</Data></Cell>
    <Cell><Data ss:Type="Number">3791</Data></Cell>
    <Cell><Data ss:Type="String">hsa:3791</Data></Cell>
   </Row>
   <Row ss:AutoFitHeight="0">
    <Cell><Data ss:Type="String">KIAA0391</Data></Cell>
    <Cell><Data ss:Type="String">O15091</Data></Cell>
    <Cell><Data ss:Type="String">MRRP3_HUMAN</Data></Cell>
    <Cell><Data ss:Type="String">KIAA0391</Data></Cell>
    <Cell><Data ss:Type="Number">19958</Data></Cell>
    <Cell><Data ss:Type="Number">9692</Data></Cell>
    <Cell><Data ss:Type="String">hsa:9692</Data></Cell>
   </Row>
   <Row ss:AutoFitHeight="0">
    <Cell><Data ss:Type="String">KIAA0409</Data></Cell>
    <Cell><Data ss:Type="String">O43159</Data></Cell>
    <Cell><Data ss:Type="String">HUCE1_HUMAN</Data></Cell>
    <Cell><Data ss:Type="String">NA</Data></Cell>
    <Cell><Data ss:Type="String">NA</Data></Cell>
    <Cell><Data ss:Type="String">NA</Data></Cell>
    <Cell><Data ss:Type="String">NA</Data></Cell>
   </Row>
   <Row ss:AutoFitHeight="0">
    <Cell><Data ss:Type="String">KIF23</Data></Cell>
    <Cell><Data ss:Type="String">Q02241</Data></Cell>
    <Cell><Data ss:Type="String">KIF23_HUMAN</Data></Cell>
    <Cell><Data ss:Type="String">kinesin family member 23</Data></Cell>
    <Cell><Data ss:Type="Number">6392</Data></Cell>
    <Cell><Data ss:Type="Number">9493</Data></Cell>
    <Cell><Data ss:Type="String">hsa:9493</Data></Cell>
   </Row>
   <Row ss:AutoFitHeight="0">
    <Cell><Data ss:Type="String">KLF4</Data></Cell>
    <Cell><Data ss:Type="String">O43474</Data></Cell>
    <Cell><Data ss:Type="String">KLF4_HUMAN</Data></Cell>
    <Cell><Data ss:Type="String">Kruppel-like factor 4 (gut)</Data></Cell>
    <Cell><Data ss:Type="Number">6348</Data></Cell>
    <Cell><Data ss:Type="Number">9314</Data></Cell>
    <Cell><Data ss:Type="String">hsa:9314</Data></Cell>
   </Row>
   <Row ss:AutoFitHeight="0">
    <Cell><Data ss:Type="String">KLF5</Data></Cell>
    <Cell><Data ss:Type="String">Q13887</Data></Cell>
    <Cell><Data ss:Type="String">KLF5_HUMAN</Data></Cell>
    <Cell><Data ss:Type="String">Krueppel-like factor 5</Data></Cell>
   </Row>
   <Row ss:AutoFitHeight="0">
    <Cell><Data ss:Type="String">KLF8</Data></Cell>
    <Cell><Data ss:Type="String">O95600</Data></Cell>
    <Cell><Data ss:Type="String">KLF8_HUMAN</Data></Cell>
    <Cell><Data ss:Type="String">Krueppel-like factor 8</Data></Cell>
   </Row>
   <Row ss:AutoFitHeight="0">
    <Cell><Data ss:Type="String">KLHL12</Data></Cell>
    <Cell><Data ss:Type="String">Q53G59</Data></Cell>
    <Cell><Data ss:Type="String">KLH12_HUMAN</Data></Cell>
    <Cell><Data ss:Type="String">kelch-like 12 (Drosophila)</Data></Cell>
    <Cell><Data ss:Type="Number">19360</Data></Cell>
    <Cell><Data ss:Type="Number">59349</Data></Cell>
    <Cell><Data ss:Type="String">hsa:59349</Data></Cell>
   </Row>
   <Row ss:AutoFitHeight="0">
    <Cell><Data ss:Type="String">KLK11</Data></Cell>
    <Cell><Data ss:Type="String">Q9UBX7</Data></Cell>
    <Cell><Data ss:Type="String">KLK11_HUMAN</Data></Cell>
    <Cell><Data ss:Type="String">kallikrein-related peptidase 11</Data></Cell>
    <Cell><Data ss:Type="Number">6359</Data></Cell>
    <Cell><Data ss:Type="Number">11012</Data></Cell>
    <Cell><Data ss:Type="String">hsa:11012</Data></Cell>
   </Row>
   <Row ss:AutoFitHeight="0">
    <Cell><Data ss:Type="String">KLK3</Data></Cell>
    <Cell><Data ss:Type="String">P07288</Data></Cell>
    <Cell><Data ss:Type="String">KLK3_HUMAN</Data></Cell>
    <Cell><Data ss:Type="String">kallikrein-related peptidase 3</Data></Cell>
    <Cell><Data ss:Type="Number">6364</Data></Cell>
    <Cell><Data ss:Type="Number">354</Data></Cell>
    <Cell><Data ss:Type="String">hsa:354</Data></Cell>
   </Row>
   <Row ss:AutoFitHeight="0">
    <Cell><Data ss:Type="String">KPNA2</Data></Cell>
    <Cell><Data ss:Type="String">P52292</Data></Cell>
    <Cell><Data ss:Type="String">IMA2_HUMAN</Data></Cell>
    <Cell><Data ss:Type="String">karyopherin alpha 2 (RAG cohort 1, importin alpha 1)</Data></Cell>
    <Cell><Data ss:Type="Number">6395</Data></Cell>
    <Cell><Data ss:Type="Number">3838</Data></Cell>
    <Cell><Data ss:Type="String">hsa:3838</Data></Cell>
   </Row>
   <Row ss:AutoFitHeight="0">
    <Cell><Data ss:Type="String">KPNB1</Data></Cell>
    <Cell><Data ss:Type="String">Q14974</Data></Cell>
    <Cell><Data ss:Type="String">IMB1_HUMAN</Data></Cell>
    <Cell><Data ss:Type="String">karyopherin (importin) beta 1</Data></Cell>
    <Cell><Data ss:Type="Number">6400</Data></Cell>
    <Cell><Data ss:Type="Number">3837</Data></Cell>
    <Cell><Data ss:Type="String">hsa:3837</Data></Cell>
   </Row>
   <Row ss:AutoFitHeight="0">
    <Cell><Data ss:Type="String">KRT14</Data></Cell>
    <Cell><Data ss:Type="String">P02533</Data></Cell>
    <Cell><Data ss:Type="String">K1C14_HUMAN</Data></Cell>
    <Cell><Data ss:Type="String">keratin 14</Data></Cell>
    <Cell><Data ss:Type="Number">6416</Data></Cell>
    <Cell><Data ss:Type="Number">3861</Data></Cell>
    <Cell><Data ss:Type="String">hsa:3861</Data></Cell>
   </Row>
   <Row ss:AutoFitHeight="0">
    <Cell><Data ss:Type="String">KRT15</Data></Cell>
    <Cell><Data ss:Type="String">P19012</Data></Cell>
    <Cell><Data ss:Type="String">K1C15_HUMAN</Data></Cell>
    <Cell><Data ss:Type="String">keratin 15</Data></Cell>
    <Cell><Data ss:Type="Number">6421</Data></Cell>
    <Cell><Data ss:Type="Number">3866</Data></Cell>
    <Cell><Data ss:Type="String">hsa:3866</Data></Cell>
   </Row>
   <Row ss:AutoFitHeight="0">
    <Cell><Data ss:Type="String">KRT17</Data></Cell>
    <Cell><Data ss:Type="String">Q04695</Data></Cell>
    <Cell><Data ss:Type="String">K1C17_HUMAN</Data></Cell>
    <Cell><Data ss:Type="String">keratin 17</Data></Cell>
    <Cell><Data ss:Type="Number">6427</Data></Cell>
    <Cell><Data ss:Type="Number">3872</Data></Cell>
    <Cell><Data ss:Type="String">hsa:3872</Data></Cell>
   </Row>
   <Row ss:AutoFitHeight="0">
    <Cell><Data ss:Type="String">KRT18</Data></Cell>
    <Cell><Data ss:Type="String">P05783</Data></Cell>
    <Cell><Data ss:Type="String">K1C18_HUMAN</Data></Cell>
    <Cell><Data ss:Type="String">keratin 18</Data></Cell>
    <Cell><Data ss:Type="Number">6430</Data></Cell>
    <Cell><Data ss:Type="Number">3875</Data></Cell>
    <Cell><Data ss:Type="String">hsa:3875</Data></Cell>
   </Row>
   <Row ss:AutoFitHeight="0">
    <Cell><Data ss:Type="String">KRT19</Data></Cell>
    <Cell><Data ss:Type="String">P08727</Data></Cell>
    <Cell><Data ss:Type="String">K1C19_HUMAN</Data></Cell>
    <Cell><Data ss:Type="String">keratin 19</Data></Cell>
    <Cell><Data ss:Type="Number">6436</Data></Cell>
    <Cell><Data ss:Type="Number">3880</Data></Cell>
    <Cell><Data ss:Type="String">hsa:3880</Data></Cell>
   </Row>
   <Row ss:AutoFitHeight="0">
    <Cell><Data ss:Type="String">KRT4</Data></Cell>
    <Cell><Data ss:Type="String">P19013</Data></Cell>
    <Cell><Data ss:Type="String">K2C4_HUMAN</Data></Cell>
    <Cell><Data ss:Type="String">keratin 4</Data></Cell>
    <Cell><Data ss:Type="Number">6441</Data></Cell>
    <Cell><Data ss:Type="Number">3851</Data></Cell>
    <Cell><Data ss:Type="String">hsa:3851</Data></Cell>
   </Row>
   <Row ss:AutoFitHeight="0">
    <Cell><Data ss:Type="String">KRT6B</Data></Cell>
    <Cell><Data ss:Type="String">P04259</Data></Cell>
    <Cell><Data ss:Type="String">K2C6B_HUMAN</Data></Cell>
    <Cell><Data ss:Type="String">keratin 6B</Data></Cell>
    <Cell><Data ss:Type="Number">6444</Data></Cell>
    <Cell><Data ss:Type="Number">3854</Data></Cell>
    <Cell><Data ss:Type="String">hsa:3854</Data></Cell>
   </Row>
   <Row ss:AutoFitHeight="0">
    <Cell><Data ss:Type="String">KRT8</Data></Cell>
    <Cell><Data ss:Type="String">P05787</Data></Cell>
    <Cell><Data ss:Type="String">K2C8_HUMAN</Data></Cell>
    <Cell><Data ss:Type="String">keratin 8</Data></Cell>
    <Cell><Data ss:Type="Number">6446</Data></Cell>
    <Cell><Data ss:Type="Number">3856</Data></Cell>
    <Cell><Data ss:Type="String">hsa:3856</Data></Cell>
   </Row>
   <Row ss:AutoFitHeight="0">
    <Cell><Data ss:Type="String">L1CAM</Data></Cell>
    <Cell><Data ss:Type="String">P32004</Data></Cell>
    <Cell><Data ss:Type="String">L1CAM_HUMAN</Data></Cell>
    <Cell><Data ss:Type="String">L1 cell adhesion molecule</Data></Cell>
    <Cell><Data ss:Type="Number">6470</Data></Cell>
    <Cell><Data ss:Type="Number">3897</Data></Cell>
    <Cell><Data ss:Type="String">hsa:3897</Data></Cell>
   </Row>
   <Row ss:AutoFitHeight="0">
    <Cell><Data ss:Type="String">LAMP2</Data></Cell>
    <Cell><Data ss:Type="String">P13473</Data></Cell>
    <Cell><Data ss:Type="String">LAMP2_HUMAN</Data></Cell>
    <Cell><Data ss:Type="String">lysosomal-associated membrane protein 2</Data></Cell>
    <Cell><Data ss:Type="Number">6501</Data></Cell>
    <Cell><Data ss:Type="String">NA</Data></Cell>
    <Cell><Data ss:Type="String">hsa:NA</Data></Cell>
   </Row>
   <Row ss:AutoFitHeight="0">
    <Cell><Data ss:Type="String">LAP-2</Data></Cell>
    <Cell><Data ss:Type="String">P42166</Data></Cell>
    <Cell><Data ss:Type="String">LAP2A_HUMAN</Data></Cell>
    <Cell><Data ss:Type="String">Lamina-associated polypeptide 2, Thymopoietin isoform alpha</Data></Cell>
   </Row>
   <Row ss:AutoFitHeight="0">
    <Cell><Data ss:Type="String">LCN2</Data></Cell>
    <Cell><Data ss:Type="String">P80188</Data></Cell>
    <Cell><Data ss:Type="String">NGAL_HUMAN</Data></Cell>
    <Cell><Data ss:Type="String">lipocalin 2</Data></Cell>
    <Cell><Data ss:Type="Number">6526</Data></Cell>
    <Cell><Data ss:Type="Number">3934</Data></Cell>
    <Cell><Data ss:Type="String">hsa:3934</Data></Cell>
   </Row>
   <Row ss:AutoFitHeight="0">
    <Cell><Data ss:Type="String">LCP1</Data></Cell>
    <Cell><Data ss:Type="String">P13796</Data></Cell>
    <Cell><Data ss:Type="String">PLSL_HUMAN</Data></Cell>
    <Cell><Data ss:Type="String">lymphocyte cytosolic protein 1 (L-plastin)</Data></Cell>
    <Cell><Data ss:Type="Number">6528</Data></Cell>
    <Cell><Data ss:Type="String">NA</Data></Cell>
    <Cell><Data ss:Type="String">hsa:NA</Data></Cell>
   </Row>
   <Row ss:AutoFitHeight="0">
    <Cell><Data ss:Type="String">LDHB</Data></Cell>
    <Cell><Data ss:Type="String">P07195</Data></Cell>
    <Cell><Data ss:Type="String">LDHB_HUMAN</Data></Cell>
    <Cell><Data ss:Type="String">lactate dehydrogenase B</Data></Cell>
    <Cell><Data ss:Type="Number">6541</Data></Cell>
    <Cell><Data ss:Type="Number">3945</Data></Cell>
    <Cell><Data ss:Type="String">hsa:3945</Data></Cell>
   </Row>
   <Row ss:AutoFitHeight="0">
    <Cell><Data ss:Type="String">LEP</Data></Cell>
    <Cell><Data ss:Type="String">P41159</Data></Cell>
    <Cell><Data ss:Type="String">LEP_HUMAN</Data></Cell>
    <Cell><Data ss:Type="String">leptin</Data></Cell>
    <Cell><Data ss:Type="Number">6553</Data></Cell>
    <Cell><Data ss:Type="Number">3952</Data></Cell>
    <Cell><Data ss:Type="String">hsa:3952</Data></Cell>
   </Row>
   <Row ss:AutoFitHeight="0">
    <Cell><Data ss:Type="String">LIFR</Data></Cell>
    <Cell><Data ss:Type="String">P42702</Data></Cell>
    <Cell><Data ss:Type="String">LIFR_HUMAN</Data></Cell>
    <Cell><Data ss:Type="String">leukemia inhibitory factor receptor alpha</Data></Cell>
    <Cell><Data ss:Type="Number">6597</Data></Cell>
    <Cell><Data ss:Type="Number">3977</Data></Cell>
    <Cell><Data ss:Type="String">hsa:3977</Data></Cell>
   </Row>
   <Row ss:AutoFitHeight="0">
    <Cell><Data ss:Type="String">LIG3</Data></Cell>
    <Cell><Data ss:Type="String">P49916</Data></Cell>
    <Cell><Data ss:Type="String">DNLI3_HUMAN</Data></Cell>
    <Cell><Data ss:Type="String">ligase III, DNA, ATP-dependent</Data></Cell>
    <Cell><Data ss:Type="Number">6600</Data></Cell>
    <Cell><Data ss:Type="Number">3980</Data></Cell>
    <Cell><Data ss:Type="String">hsa:3980</Data></Cell>
   </Row>
   <Row ss:AutoFitHeight="0">
    <Cell><Data ss:Type="String">LMAN2</Data></Cell>
    <Cell><Data ss:Type="String">Q12907</Data></Cell>
    <Cell><Data ss:Type="String">LMAN2_HUMAN</Data></Cell>
    <Cell><Data ss:Type="String">lectin, mannose-binding 2</Data></Cell>
    <Cell><Data ss:Type="Number">16986</Data></Cell>
    <Cell><Data ss:Type="Number">10960</Data></Cell>
    <Cell><Data ss:Type="String">hsa:10960</Data></Cell>
   </Row>
   <Row ss:AutoFitHeight="0">
    <Cell><Data ss:Type="String">LMNA</Data></Cell>
    <Cell><Data ss:Type="String">P02545</Data></Cell>
    <Cell><Data ss:Type="String">LMNA_HUMAN</Data></Cell>
    <Cell><Data ss:Type="String">Lamin A, Prelamin-A/C, Lamin-A/C</Data></Cell>
   </Row>
   <Row ss:AutoFitHeight="0">
    <Cell><Data ss:Type="String">LMNB1</Data></Cell>
    <Cell><Data ss:Type="String">P20700</Data></Cell>
    <Cell><Data ss:Type="String">LMNB1_HUMAN</Data></Cell>
    <Cell><Data ss:Type="String">lamin B1</Data></Cell>
    <Cell><Data ss:Type="Number">6637</Data></Cell>
    <Cell><Data ss:Type="Number">4001</Data></Cell>
    <Cell><Data ss:Type="String">hsa:4001</Data></Cell>
   </Row>
   <Row ss:AutoFitHeight="0">
    <Cell><Data ss:Type="String">LTA</Data></Cell>
    <Cell><Data ss:Type="String">P01374</Data></Cell>
    <Cell><Data ss:Type="String">TNFB_HUMAN</Data></Cell>
    <Cell><Data ss:Type="String">lymphotoxin alpha (TNF superfamily, member 1)</Data></Cell>
    <Cell><Data ss:Type="Number">6709</Data></Cell>
    <Cell><Data ss:Type="Number">4049</Data></Cell>
    <Cell><Data ss:Type="String">hsa:4049</Data></Cell>
   </Row>
   <Row ss:AutoFitHeight="0">
    <Cell><Data ss:Type="String">LUM</Data></Cell>
    <Cell><Data ss:Type="String">P51884</Data></Cell>
    <Cell><Data ss:Type="String">LUM_HUMAN</Data></Cell>
    <Cell><Data ss:Type="String">lumican</Data></Cell>
    <Cell><Data ss:Type="Number">6724</Data></Cell>
    <Cell><Data ss:Type="Number">4060</Data></Cell>
    <Cell><Data ss:Type="String">hsa:4060</Data></Cell>
   </Row>
   <Row ss:AutoFitHeight="0">
    <Cell><Data ss:Type="String">LYZ</Data></Cell>
    <Cell><Data ss:Type="String">P61626</Data></Cell>
    <Cell><Data ss:Type="String">LYSC_HUMAN</Data></Cell>
    <Cell><Data ss:Type="String">lysozyme (renal amyloidosis)</Data></Cell>
    <Cell><Data ss:Type="Number">6740</Data></Cell>
    <Cell><Data ss:Type="Number">4069</Data></Cell>
    <Cell><Data ss:Type="String">hsa:4069</Data></Cell>
   </Row>
   <Row ss:AutoFitHeight="0">
    <Cell><Data ss:Type="String">MAD2L1</Data></Cell>
    <Cell><Data ss:Type="String">Q13257</Data></Cell>
    <Cell><Data ss:Type="String">MD2L1_HUMAN</Data></Cell>
    <Cell><Data ss:Type="String">MAD2 mitotic arrest deficient-like 1 (yeast)</Data></Cell>
    <Cell><Data ss:Type="Number">6763</Data></Cell>
    <Cell><Data ss:Type="Number">4085</Data></Cell>
    <Cell><Data ss:Type="String">hsa:4085</Data></Cell>
   </Row>
   <Row ss:AutoFitHeight="0">
    <Cell><Data ss:Type="String">MADCAM1</Data></Cell>
    <Cell><Data ss:Type="String">Q13477</Data></Cell>
    <Cell><Data ss:Type="String">MADCA_HUMAN</Data></Cell>
    <Cell><Data ss:Type="String">mucosal vascular addressin cell adhesion molecule 1</Data></Cell>
    <Cell><Data ss:Type="Number">6765</Data></Cell>
    <Cell><Data ss:Type="Number">8174</Data></Cell>
    <Cell><Data ss:Type="String">hsa:8174</Data></Cell>
   </Row>
   <Row ss:AutoFitHeight="0">
    <Cell><Data ss:Type="String">MAGEA8</Data></Cell>
    <Cell><Data ss:Type="String">P43361</Data></Cell>
    <Cell><Data ss:Type="String">MAGA8_HUMAN</Data></Cell>
    <Cell><Data ss:Type="String">melanoma antigen family A, 8</Data></Cell>
    <Cell><Data ss:Type="Number">6806</Data></Cell>
    <Cell><Data ss:Type="Number">4107</Data></Cell>
    <Cell><Data ss:Type="String">hsa:4107</Data></Cell>
   </Row>
   <Row ss:AutoFitHeight="0">
    <Cell><Data ss:Type="String">MAGED2</Data></Cell>
    <Cell><Data ss:Type="String">Q9UNF1</Data></Cell>
    <Cell><Data ss:Type="String">MAGD2_HUMAN</Data></Cell>
    <Cell><Data ss:Type="String">melanoma antigen family D, 2</Data></Cell>
    <Cell><Data ss:Type="Number">16353</Data></Cell>
    <Cell><Data ss:Type="Number">10916</Data></Cell>
    <Cell><Data ss:Type="String">hsa:10916</Data></Cell>
   </Row>
   <Row ss:AutoFitHeight="0">
    <Cell><Data ss:Type="String">MAGED4B</Data></Cell>
    <Cell><Data ss:Type="String">Q96JG8</Data></Cell>
    <Cell><Data ss:Type="String">MAGD4_HUMAN</Data></Cell>
    <Cell><Data ss:Type="String">melanoma antigen family D, 4B</Data></Cell>
    <Cell><Data ss:Type="Number">22880</Data></Cell>
    <Cell><Data ss:Type="String">NA</Data></Cell>
    <Cell><Data ss:Type="String">hsa:NA</Data></Cell>
   </Row>
   <Row ss:AutoFitHeight="0">
    <Cell><Data ss:Type="String">MALL</Data></Cell>
    <Cell><Data ss:Type="String">Q13021</Data></Cell>
    <Cell><Data ss:Type="String">MALL_HUMAN</Data></Cell>
    <Cell><Data ss:Type="String">mal, T-cell differentiation protein-like</Data></Cell>
    <Cell><Data ss:Type="Number">6818</Data></Cell>
    <Cell><Data ss:Type="Number">7851</Data></Cell>
    <Cell><Data ss:Type="String">hsa:7851</Data></Cell>
   </Row>
   <Row ss:AutoFitHeight="0">
    <Cell><Data ss:Type="String">MAMDC2</Data></Cell>
    <Cell><Data ss:Type="String">Q7Z304</Data></Cell>
    <Cell><Data ss:Type="String">MAMC2_HUMAN</Data></Cell>
    <Cell><Data ss:Type="String">MAM domain containing 2</Data></Cell>
    <Cell><Data ss:Type="Number">23673</Data></Cell>
    <Cell><Data ss:Type="Number">256691</Data></Cell>
    <Cell><Data ss:Type="String">hsa:256691</Data></Cell>
   </Row>
   <Row ss:AutoFitHeight="0">
    <Cell><Data ss:Type="String">MAN2C1</Data></Cell>
    <Cell><Data ss:Type="String">Q9NTJ4</Data></Cell>
    <Cell><Data ss:Type="String">MA2C1_HUMAN</Data></Cell>
    <Cell><Data ss:Type="String">mannosidase, alpha, class 2C, member 1</Data></Cell>
    <Cell><Data ss:Type="Number">6827</Data></Cell>
    <Cell><Data ss:Type="Number">4123</Data></Cell>
    <Cell><Data ss:Type="String">hsa:4123</Data></Cell>
   </Row>
   <Row ss:AutoFitHeight="0">
    <Cell><Data ss:Type="String">MAP1LC3B</Data></Cell>
    <Cell><Data ss:Type="String">Q9GZQ8</Data></Cell>
    <Cell><Data ss:Type="String">MLP3B_HUMAN</Data></Cell>
    <Cell><Data ss:Type="String">microtubule-associated protein 1 light chain 3 beta</Data></Cell>
    <Cell><Data ss:Type="Number">13352</Data></Cell>
    <Cell><Data ss:Type="Number">81631</Data></Cell>
    <Cell><Data ss:Type="String">hsa:81631</Data></Cell>
   </Row>
   <Row ss:AutoFitHeight="0">
    <Cell><Data ss:Type="String">MAPK10</Data></Cell>
    <Cell><Data ss:Type="String">P53779</Data></Cell>
    <Cell><Data ss:Type="String">MK10_HUMAN</Data></Cell>
    <Cell><Data ss:Type="String">mitogen-activated protein kinase 10</Data></Cell>
    <Cell><Data ss:Type="Number">6872</Data></Cell>
    <Cell><Data ss:Type="Number">5602</Data></Cell>
    <Cell><Data ss:Type="String">hsa:5602</Data></Cell>
   </Row>
   <Row ss:AutoFitHeight="0">
    <Cell><Data ss:Type="String">MAPK12</Data></Cell>
    <Cell><Data ss:Type="String">P53778</Data></Cell>
    <Cell><Data ss:Type="String">MK12_HUMAN</Data></Cell>
    <Cell><Data ss:Type="String">mitogen-activated protein kinase 12</Data></Cell>
    <Cell><Data ss:Type="Number">6874</Data></Cell>
    <Cell><Data ss:Type="Number">6300</Data></Cell>
    <Cell><Data ss:Type="String">hsa:6300</Data></Cell>
   </Row>
   <Row ss:AutoFitHeight="0">
    <Cell><Data ss:Type="String">MAPK3</Data></Cell>
    <Cell><Data ss:Type="String">P27361</Data></Cell>
    <Cell><Data ss:Type="String">MK03_HUMAN</Data></Cell>
    <Cell><Data ss:Type="String">mitogen-activated protein kinase 3</Data></Cell>
    <Cell><Data ss:Type="Number">6877</Data></Cell>
    <Cell><Data ss:Type="Number">5595</Data></Cell>
    <Cell><Data ss:Type="String">hsa:5595</Data></Cell>
   </Row>
   <Row ss:AutoFitHeight="0">
    <Cell><Data ss:Type="String">MAPK4</Data></Cell>
    <Cell><Data ss:Type="String">P31152</Data></Cell>
    <Cell><Data ss:Type="String">MK04_HUMAN</Data></Cell>
    <Cell><Data ss:Type="String">mitogen-activated protein kinase 4</Data></Cell>
    <Cell><Data ss:Type="Number">6878</Data></Cell>
    <Cell><Data ss:Type="Number">5596</Data></Cell>
    <Cell><Data ss:Type="String">hsa:5596</Data></Cell>
   </Row>
   <Row ss:AutoFitHeight="0">
    <Cell><Data ss:Type="String">MAPK8</Data></Cell>
    <Cell><Data ss:Type="String">P45983</Data></Cell>
    <Cell><Data ss:Type="String">MK08_HUMAN</Data></Cell>
    <Cell><Data ss:Type="String">mitogen-activated protein kinase 8</Data></Cell>
    <Cell><Data ss:Type="Number">6881</Data></Cell>
    <Cell><Data ss:Type="Number">5599</Data></Cell>
    <Cell><Data ss:Type="String">hsa:5599</Data></Cell>
   </Row>
   <Row ss:AutoFitHeight="0">
    <Cell><Data ss:Type="String">MAPK9</Data></Cell>
    <Cell><Data ss:Type="String">P45984</Data></Cell>
    <Cell><Data ss:Type="String">MK09_HUMAN</Data></Cell>
    <Cell><Data ss:Type="String">mitogen-activated protein kinase 9</Data></Cell>
    <Cell><Data ss:Type="Number">6886</Data></Cell>
    <Cell><Data ss:Type="Number">5601</Data></Cell>
    <Cell><Data ss:Type="String">hsa:5601</Data></Cell>
   </Row>
   <Row ss:AutoFitHeight="0">
    <Cell><Data ss:Type="String">MARK4</Data></Cell>
    <Cell><Data ss:Type="String">Q96L34</Data></Cell>
    <Cell><Data ss:Type="String">MARK4_HUMAN</Data></Cell>
    <Cell><Data ss:Type="String">MAP/microtubule affinity-regulating kinase 4</Data></Cell>
    <Cell><Data ss:Type="Number">13538</Data></Cell>
    <Cell><Data ss:Type="Number">57787</Data></Cell>
    <Cell><Data ss:Type="String">hsa:57787</Data></Cell>
   </Row>
   <Row ss:AutoFitHeight="0">
    <Cell><Data ss:Type="String">MCM5</Data></Cell>
    <Cell><Data ss:Type="String">P33992</Data></Cell>
    <Cell><Data ss:Type="String">MCM5_HUMAN</Data></Cell>
    <Cell><Data ss:Type="String">minichromosome maintenance complex component 5</Data></Cell>
    <Cell><Data ss:Type="Number">6948</Data></Cell>
    <Cell><Data ss:Type="Number">4174</Data></Cell>
    <Cell><Data ss:Type="String">hsa:4174</Data></Cell>
   </Row>
   <Row ss:AutoFitHeight="0">
    <Cell><Data ss:Type="String">MED27</Data></Cell>
    <Cell><Data ss:Type="String">Q6P2C8</Data></Cell>
    <Cell><Data ss:Type="String">MED27_HUMAN</Data></Cell>
    <Cell><Data ss:Type="String">mediator complex subunit 27</Data></Cell>
    <Cell><Data ss:Type="Number">2377</Data></Cell>
    <Cell><Data ss:Type="Number">9442</Data></Cell>
    <Cell><Data ss:Type="String">hsa:9442</Data></Cell>
   </Row>
   <Row ss:AutoFitHeight="0">
    <Cell><Data ss:Type="String">MET</Data></Cell>
    <Cell><Data ss:Type="String">P08581</Data></Cell>
    <Cell><Data ss:Type="String">MET_HUMAN</Data></Cell>
    <Cell><Data ss:Type="String">met proto-oncogene (hepatocyte growth factor receptor)</Data></Cell>
    <Cell><Data ss:Type="Number">7029</Data></Cell>
    <Cell><Data ss:Type="String">NA</Data></Cell>
    <Cell><Data ss:Type="String">hsa:NA</Data></Cell>
   </Row>
   <Row ss:AutoFitHeight="0">
    <Cell><Data ss:Type="String">MGMT</Data></Cell>
    <Cell><Data ss:Type="String">P16455</Data></Cell>
    <Cell><Data ss:Type="String">MGMT_HUMAN</Data></Cell>
    <Cell><Data ss:Type="String">O-6-methylguanine-DNA methyltransferase</Data></Cell>
    <Cell><Data ss:Type="Number">7059</Data></Cell>
    <Cell><Data ss:Type="Number">4255</Data></Cell>
    <Cell><Data ss:Type="String">hsa:4255</Data></Cell>
   </Row>
   <Row ss:AutoFitHeight="0">
    <Cell><Data ss:Type="String">MIF</Data></Cell>
    <Cell><Data ss:Type="String">P14174</Data></Cell>
    <Cell><Data ss:Type="String">MIF_HUMAN</Data></Cell>
    <Cell><Data ss:Type="String">macrophage migration inhibitory factor (glycosylation-inhibiting factor)</Data></Cell>
    <Cell><Data ss:Type="Number">7097</Data></Cell>
    <Cell><Data ss:Type="Number">4282</Data></Cell>
    <Cell><Data ss:Type="String">hsa:4282</Data></Cell>
   </Row>
   <Row ss:AutoFitHeight="0">
    <Cell><Data ss:Type="String">MLH1</Data></Cell>
    <Cell><Data ss:Type="String">P40692</Data></Cell>
    <Cell><Data ss:Type="String">MLH1_HUMAN</Data></Cell>
    <Cell><Data ss:Type="String">mutL homolog 1, colon cancer, nonpolyposis type 2 (E. coli)</Data></Cell>
    <Cell><Data ss:Type="Number">7127</Data></Cell>
    <Cell><Data ss:Type="Number">4292</Data></Cell>
    <Cell><Data ss:Type="String">hsa:4292</Data></Cell>
   </Row>
   <Row ss:AutoFitHeight="0">
    <Cell><Data ss:Type="String">MLH3</Data></Cell>
    <Cell><Data ss:Type="String">Q9UHC1</Data></Cell>
    <Cell><Data ss:Type="String">MLH3_HUMAN</Data></Cell>
    <Cell><Data ss:Type="String">mutL homolog 3 (E. coli)</Data></Cell>
    <Cell><Data ss:Type="Number">7128</Data></Cell>
    <Cell><Data ss:Type="Number">27030</Data></Cell>
    <Cell><Data ss:Type="String">hsa:27030</Data></Cell>
   </Row>
   <Row ss:AutoFitHeight="0">
    <Cell><Data ss:Type="String">MLLT4</Data></Cell>
    <Cell><Data ss:Type="String">P55196</Data></Cell>
    <Cell><Data ss:Type="String">AFAD_HUMAN</Data></Cell>
    <Cell><Data ss:Type="String">myeloid/lymphoid or mixed-lineage leukemia (trithorax homolog, Drosophila); translocated to, 4</Data></Cell>
    <Cell><Data ss:Type="Number">7137</Data></Cell>
    <Cell><Data ss:Type="Number">4301</Data></Cell>
    <Cell><Data ss:Type="String">hsa:4301</Data></Cell>
   </Row>
   <Row ss:AutoFitHeight="0">
    <Cell><Data ss:Type="String">MLPH</Data></Cell>
    <Cell><Data ss:Type="String">Q9BV36</Data></Cell>
    <Cell><Data ss:Type="String">MELPH_HUMAN</Data></Cell>
    <Cell><Data ss:Type="String">melanophilin</Data></Cell>
    <Cell><Data ss:Type="Number">29643</Data></Cell>
    <Cell><Data ss:Type="Number">79083</Data></Cell>
    <Cell><Data ss:Type="String">hsa:79083</Data></Cell>
   </Row>
   <Row ss:AutoFitHeight="0">
    <Cell><Data ss:Type="String">MME</Data></Cell>
    <Cell><Data ss:Type="String">P08473</Data></Cell>
    <Cell><Data ss:Type="String">NEP_HUMAN</Data></Cell>
    <Cell><Data ss:Type="String">membrane metallo-endopeptidase</Data></Cell>
    <Cell><Data ss:Type="Number">7154</Data></Cell>
    <Cell><Data ss:Type="Number">4311</Data></Cell>
    <Cell><Data ss:Type="String">hsa:4311</Data></Cell>
   </Row>
   <Row ss:AutoFitHeight="0">
    <Cell><Data ss:Type="String">MMP1</Data></Cell>
    <Cell><Data ss:Type="String">P03956</Data></Cell>
    <Cell><Data ss:Type="String">MMP1_HUMAN</Data></Cell>
    <Cell><Data ss:Type="String">matrix metallopeptidase 1 (interstitial collagenase)</Data></Cell>
    <Cell><Data ss:Type="Number">7155</Data></Cell>
    <Cell><Data ss:Type="Number">4312</Data></Cell>
    <Cell><Data ss:Type="String">hsa:4312</Data></Cell>
   </Row>
   <Row ss:AutoFitHeight="0">
    <Cell><Data ss:Type="String">MMP10</Data></Cell>
    <Cell><Data ss:Type="String">P09238</Data></Cell>
    <Cell><Data ss:Type="String">MMP10_HUMAN</Data></Cell>
    <Cell><Data ss:Type="String">matrix metallopeptidase 10 (stromelysin 2)</Data></Cell>
    <Cell><Data ss:Type="Number">7156</Data></Cell>
    <Cell><Data ss:Type="Number">4319</Data></Cell>
    <Cell><Data ss:Type="String">hsa:4319</Data></Cell>
   </Row>
   <Row ss:AutoFitHeight="0">
    <Cell><Data ss:Type="String">MMP11</Data></Cell>
    <Cell><Data ss:Type="String">P24347</Data></Cell>
    <Cell><Data ss:Type="String">MMP11_HUMAN</Data></Cell>
    <Cell><Data ss:Type="String">matrix metallopeptidase 11 (stromelysin 3)</Data></Cell>
    <Cell><Data ss:Type="Number">7157</Data></Cell>
    <Cell><Data ss:Type="Number">4320</Data></Cell>
    <Cell><Data ss:Type="String">hsa:4320</Data></Cell>
   </Row>
   <Row ss:AutoFitHeight="0">
    <Cell><Data ss:Type="String">MMP12</Data></Cell>
    <Cell><Data ss:Type="String">P39900</Data></Cell>
    <Cell><Data ss:Type="String">MMP12_HUMAN</Data></Cell>
    <Cell><Data ss:Type="String">matrix metallopeptidase 12 (macrophage elastase)</Data></Cell>
    <Cell><Data ss:Type="Number">7158</Data></Cell>
    <Cell><Data ss:Type="Number">4321</Data></Cell>
    <Cell><Data ss:Type="String">hsa:4321</Data></Cell>
   </Row>
   <Row ss:AutoFitHeight="0">
    <Cell><Data ss:Type="String">MMP13</Data></Cell>
    <Cell><Data ss:Type="String">P45452</Data></Cell>
    <Cell><Data ss:Type="String">MMP13_HUMAN</Data></Cell>
    <Cell><Data ss:Type="String">matrix metallopeptidase 13 (collagenase 3)</Data></Cell>
    <Cell><Data ss:Type="Number">7159</Data></Cell>
    <Cell><Data ss:Type="Number">4322</Data></Cell>
    <Cell><Data ss:Type="String">hsa:4322</Data></Cell>
   </Row>
   <Row ss:AutoFitHeight="0">
    <Cell><Data ss:Type="String">MMP14</Data></Cell>
    <Cell><Data ss:Type="String">P50281</Data></Cell>
    <Cell><Data ss:Type="String">MMP14_HUMAN</Data></Cell>
    <Cell><Data ss:Type="String">matrix metallopeptidase 14 (membrane-inserted)</Data></Cell>
    <Cell><Data ss:Type="Number">7160</Data></Cell>
    <Cell><Data ss:Type="Number">4323</Data></Cell>
    <Cell><Data ss:Type="String">hsa:4323</Data></Cell>
   </Row>
   <Row ss:AutoFitHeight="0">
    <Cell><Data ss:Type="String">MMP2</Data></Cell>
    <Cell><Data ss:Type="String">P08253</Data></Cell>
    <Cell><Data ss:Type="String">MMP2_HUMAN</Data></Cell>
    <Cell><Data ss:Type="String">matrix metallopeptidase 2 (gelatinase A, 72kDa gelatinase, 72kDa type IV collagenase)</Data></Cell>
    <Cell><Data ss:Type="Number">7166</Data></Cell>
    <Cell><Data ss:Type="String">NA</Data></Cell>
    <Cell><Data ss:Type="String">hsa:NA</Data></Cell>
   </Row>
   <Row ss:AutoFitHeight="0">
    <Cell><Data ss:Type="String">MMP3</Data></Cell>
    <Cell><Data ss:Type="String">P08254</Data></Cell>
    <Cell><Data ss:Type="String">MMP3_HUMAN</Data></Cell>
    <Cell><Data ss:Type="String">matrix metallopeptidase 3 (stromelysin 1, progelatinase)</Data></Cell>
    <Cell><Data ss:Type="Number">7173</Data></Cell>
    <Cell><Data ss:Type="Number">4314</Data></Cell>
    <Cell><Data ss:Type="String">hsa:4314</Data></Cell>
   </Row>
   <Row ss:AutoFitHeight="0">
    <Cell><Data ss:Type="String">MMP7</Data></Cell>
    <Cell><Data ss:Type="String">P09237</Data></Cell>
    <Cell><Data ss:Type="String">MMP7_HUMAN</Data></Cell>
    <Cell><Data ss:Type="String">matrix metallopeptidase 7 (matrilysin, uterine)</Data></Cell>
    <Cell><Data ss:Type="Number">7174</Data></Cell>
    <Cell><Data ss:Type="Number">4316</Data></Cell>
    <Cell><Data ss:Type="String">hsa:4316</Data></Cell>
   </Row>
   <Row ss:AutoFitHeight="0">
    <Cell><Data ss:Type="String">MMP9</Data></Cell>
    <Cell><Data ss:Type="String">P14780</Data></Cell>
    <Cell><Data ss:Type="String">MMP9_HUMAN</Data></Cell>
    <Cell><Data ss:Type="String">matrix metallopeptidase 9 (gelatinase B, 92kDa gelatinase, 92kDa type IV collagenase)</Data></Cell>
    <Cell><Data ss:Type="Number">7176</Data></Cell>
    <Cell><Data ss:Type="Number">4318</Data></Cell>
    <Cell><Data ss:Type="String">hsa:4318</Data></Cell>
   </Row>
   <Row ss:AutoFitHeight="0">
    <Cell><Data ss:Type="String">MOXD1</Data></Cell>
    <Cell><Data ss:Type="String">Q6UVY6</Data></Cell>
    <Cell><Data ss:Type="String">MOXD1_HUMAN</Data></Cell>
    <Cell><Data ss:Type="String">monooxygenase, DBH-like 1</Data></Cell>
    <Cell><Data ss:Type="Number">21063</Data></Cell>
    <Cell><Data ss:Type="Number">26002</Data></Cell>
    <Cell><Data ss:Type="String">hsa:26002</Data></Cell>
   </Row>
   <Row ss:AutoFitHeight="0">
    <Cell><Data ss:Type="String">MPHOSPH10</Data></Cell>
    <Cell><Data ss:Type="String">O00566</Data></Cell>
    <Cell><Data ss:Type="String">MPP10_HUMAN</Data></Cell>
    <Cell><Data ss:Type="String">M-phase phosphoprotein 10 (U3 small nucleolar ribonucleoprotein)</Data></Cell>
    <Cell><Data ss:Type="Number">7213</Data></Cell>
    <Cell><Data ss:Type="Number">10199</Data></Cell>
    <Cell><Data ss:Type="String">hsa:10199</Data></Cell>
   </Row>
   <Row ss:AutoFitHeight="0">
    <Cell><Data ss:Type="String">MPP3</Data></Cell>
    <Cell><Data ss:Type="String">Q13368</Data></Cell>
    <Cell><Data ss:Type="String">MPP3_HUMAN</Data></Cell>
    <Cell><Data ss:Type="String">membrane protein, palmitoylated 3 (MAGUK p55 subfamily member 3)</Data></Cell>
    <Cell><Data ss:Type="Number">7221</Data></Cell>
    <Cell><Data ss:Type="Number">4356</Data></Cell>
    <Cell><Data ss:Type="String">hsa:4356</Data></Cell>
   </Row>
   <Row ss:AutoFitHeight="0">
    <Cell><Data ss:Type="String">MPST</Data></Cell>
    <Cell><Data ss:Type="String">P25325</Data></Cell>
    <Cell><Data ss:Type="String">THTM_HUMAN</Data></Cell>
    <Cell><Data ss:Type="String">mercaptopyruvate sulfurtransferase</Data></Cell>
    <Cell><Data ss:Type="Number">7223</Data></Cell>
    <Cell><Data ss:Type="Number">4357</Data></Cell>
    <Cell><Data ss:Type="String">hsa:4357</Data></Cell>
   </Row>
   <Row ss:AutoFitHeight="0">
    <Cell><Data ss:Type="String">MPZL2</Data></Cell>
    <Cell><Data ss:Type="String">O60487</Data></Cell>
    <Cell><Data ss:Type="String">MPZL2_HUMAN</Data></Cell>
    <Cell><Data ss:Type="String">myelin protein zero-like 2</Data></Cell>
    <Cell><Data ss:Type="Number">3496</Data></Cell>
    <Cell><Data ss:Type="Number">10205</Data></Cell>
    <Cell><Data ss:Type="String">hsa:10205</Data></Cell>
   </Row>
   <Row ss:AutoFitHeight="0">
    <Cell><Data ss:Type="String">MRPL3</Data></Cell>
    <Cell><Data ss:Type="String">P09001</Data></Cell>
    <Cell><Data ss:Type="String">RM03_HUMAN</Data></Cell>
    <Cell><Data ss:Type="String">mitochondrial ribosomal protein L3</Data></Cell>
    <Cell><Data ss:Type="Number">10379</Data></Cell>
    <Cell><Data ss:Type="Number">11222</Data></Cell>
    <Cell><Data ss:Type="String">hsa:11222</Data></Cell>
   </Row>
   <Row ss:AutoFitHeight="0">
    <Cell><Data ss:Type="String">MS4A2</Data></Cell>
    <Cell><Data ss:Type="String">Q01362</Data></Cell>
    <Cell><Data ss:Type="String">FCERB_HUMAN</Data></Cell>
    <Cell><Data ss:Type="String">membrane-spanning 4-domains, subfamily A, member 2 (Fc fragment of IgE, high affinity I, receptor for; beta polypeptide)</Data></Cell>
    <Cell><Data ss:Type="Number">7316</Data></Cell>
    <Cell><Data ss:Type="Number">2206</Data></Cell>
    <Cell><Data ss:Type="String">hsa:2206</Data></Cell>
   </Row>
   <Row ss:AutoFitHeight="0">
    <Cell><Data ss:Type="String">MSR1</Data></Cell>
    <Cell><Data ss:Type="String">P21757</Data></Cell>
    <Cell><Data ss:Type="String">MSRE_HUMAN</Data></Cell>
    <Cell><Data ss:Type="String">macrophage scavenger receptor 1</Data></Cell>
    <Cell><Data ss:Type="Number">7376</Data></Cell>
    <Cell><Data ss:Type="String">NA</Data></Cell>
    <Cell><Data ss:Type="String">hsa:NA</Data></Cell>
   </Row>
   <Row ss:AutoFitHeight="0">
    <Cell><Data ss:Type="String">MTA1</Data></Cell>
    <Cell><Data ss:Type="String">Q13330</Data></Cell>
    <Cell><Data ss:Type="String">MTA1_HUMAN</Data></Cell>
    <Cell><Data ss:Type="String">metastasis associated 1</Data></Cell>
    <Cell><Data ss:Type="Number">7410</Data></Cell>
    <Cell><Data ss:Type="Number">9112</Data></Cell>
    <Cell><Data ss:Type="String">hsa:9112</Data></Cell>
   </Row>
   <Row ss:AutoFitHeight="0">
    <Cell><Data ss:Type="String">MTA2</Data></Cell>
    <Cell><Data ss:Type="String">O94776</Data></Cell>
    <Cell><Data ss:Type="String">MTA2_HUMAN</Data></Cell>
    <Cell><Data ss:Type="String">metastasis associated 1 family, member 2</Data></Cell>
    <Cell><Data ss:Type="Number">7411</Data></Cell>
    <Cell><Data ss:Type="Number">9219</Data></Cell>
    <Cell><Data ss:Type="String">hsa:9219</Data></Cell>
   </Row>
   <Row ss:AutoFitHeight="0">
    <Cell><Data ss:Type="String">MTHFR</Data></Cell>
    <Cell><Data ss:Type="String">P42898</Data></Cell>
    <Cell><Data ss:Type="String">MTHR_HUMAN</Data></Cell>
    <Cell><Data ss:Type="String">5,10-methylenetetrahydrofolate reductase (NADPH)</Data></Cell>
    <Cell><Data ss:Type="Number">7436</Data></Cell>
    <Cell><Data ss:Type="Number">4524</Data></Cell>
    <Cell><Data ss:Type="String">hsa:4524</Data></Cell>
   </Row>
   <Row ss:AutoFitHeight="0">
    <Cell><Data ss:Type="String">MUC1</Data></Cell>
    <Cell><Data ss:Type="String">P15941</Data></Cell>
    <Cell><Data ss:Type="String">MUC1_HUMAN</Data></Cell>
    <Cell><Data ss:Type="String">mucin 1, cell surface associated</Data></Cell>
    <Cell><Data ss:Type="Number">7508</Data></Cell>
    <Cell><Data ss:Type="Number">4582</Data></Cell>
    <Cell><Data ss:Type="String">hsa:4582</Data></Cell>
   </Row>
   <Row ss:AutoFitHeight="0">
    <Cell><Data ss:Type="String">MUC2</Data></Cell>
    <Cell><Data ss:Type="String">Q02817</Data></Cell>
    <Cell><Data ss:Type="String">MUC2_HUMAN</Data></Cell>
    <Cell><Data ss:Type="String">mucin 2, oligomeric mucus/gel-forming</Data></Cell>
    <Cell><Data ss:Type="Number">7512</Data></Cell>
    <Cell><Data ss:Type="Number">4583</Data></Cell>
    <Cell><Data ss:Type="String">hsa:4583</Data></Cell>
   </Row>
   <Row ss:AutoFitHeight="0">
    <Cell><Data ss:Type="String">MUC3A</Data></Cell>
    <Cell><Data ss:Type="String">Q02505</Data></Cell>
    <Cell><Data ss:Type="String">MUC3A_HUMAN</Data></Cell>
    <Cell><Data ss:Type="String">mucin 3A, cell surface associated</Data></Cell>
    <Cell><Data ss:Type="Number">7513</Data></Cell>
    <Cell><Data ss:Type="Number">4584</Data></Cell>
    <Cell><Data ss:Type="String">hsa:4584</Data></Cell>
   </Row>
   <Row ss:AutoFitHeight="0">
    <Cell><Data ss:Type="String">MUC6</Data></Cell>
    <Cell><Data ss:Type="String">Q6W4X9</Data></Cell>
    <Cell><Data ss:Type="String">MUC6_HUMAN</Data></Cell>
    <Cell><Data ss:Type="String">mucin 6, oligomeric mucus/gel-forming</Data></Cell>
    <Cell><Data ss:Type="Number">7517</Data></Cell>
    <Cell><Data ss:Type="Number">4588</Data></Cell>
    <Cell><Data ss:Type="String">hsa:4588</Data></Cell>
   </Row>
   <Row ss:AutoFitHeight="0">
    <Cell><Data ss:Type="String">MUTED</Data></Cell>
    <Cell><Data ss:Type="String">Q8TDH9</Data></Cell>
    <Cell><Data ss:Type="String">MUTED_HUMAN</Data></Cell>
    <Cell><Data ss:Type="String">muted homolog (mouse)</Data></Cell>
    <Cell><Data ss:Type="Number">18561</Data></Cell>
    <Cell><Data ss:Type="Number">63915</Data></Cell>
    <Cell><Data ss:Type="String">hsa:63915</Data></Cell>
   </Row>
   <Row ss:AutoFitHeight="0">
    <Cell><Data ss:Type="String">MX2</Data></Cell>
    <Cell><Data ss:Type="String">P20592</Data></Cell>
    <Cell><Data ss:Type="String">MX2_HUMAN</Data></Cell>
    <Cell><Data ss:Type="String">myxovirus (influenza virus) resistance 2 (mouse)</Data></Cell>
    <Cell><Data ss:Type="Number">7533</Data></Cell>
    <Cell><Data ss:Type="Number">4600</Data></Cell>
    <Cell><Data ss:Type="String">hsa:4600</Data></Cell>
   </Row>
   <Row ss:AutoFitHeight="0">
    <Cell><Data ss:Type="String">MXD1</Data></Cell>
    <Cell><Data ss:Type="String">Q05195</Data></Cell>
    <Cell><Data ss:Type="String">MAD1_HUMAN</Data></Cell>
    <Cell><Data ss:Type="String">MAX dimerization protein 1</Data></Cell>
    <Cell><Data ss:Type="Number">6761</Data></Cell>
    <Cell><Data ss:Type="Number">4084</Data></Cell>
    <Cell><Data ss:Type="String">hsa:4084</Data></Cell>
   </Row>
   <Row ss:AutoFitHeight="0">
    <Cell><Data ss:Type="String">MXD4</Data></Cell>
    <Cell><Data ss:Type="String">Q14582</Data></Cell>
    <Cell><Data ss:Type="String">MAD4_HUMAN</Data></Cell>
    <Cell><Data ss:Type="String">MAX dimerization protein 4</Data></Cell>
    <Cell><Data ss:Type="Number">13906</Data></Cell>
    <Cell><Data ss:Type="Number">10608</Data></Cell>
    <Cell><Data ss:Type="String">hsa:10608</Data></Cell>
   </Row>
   <Row ss:AutoFitHeight="0">
    <Cell><Data ss:Type="String">MXI1</Data></Cell>
    <Cell><Data ss:Type="String">P50539</Data></Cell>
    <Cell><Data ss:Type="String">MXI1_HUMAN</Data></Cell>
    <Cell><Data ss:Type="String">MAX interactor 1</Data></Cell>
    <Cell><Data ss:Type="Number">7534</Data></Cell>
    <Cell><Data ss:Type="Number">4601</Data></Cell>
    <Cell><Data ss:Type="String">hsa:4601</Data></Cell>
   </Row>
   <Row ss:AutoFitHeight="0">
    <Cell><Data ss:Type="String">MYBL2</Data></Cell>
    <Cell><Data ss:Type="String">P10244</Data></Cell>
    <Cell><Data ss:Type="String">MYBB_HUMAN</Data></Cell>
    <Cell><Data ss:Type="String">v-myb myeloblastosis viral oncogene homolog (avian)-like 2</Data></Cell>
    <Cell><Data ss:Type="Number">7548</Data></Cell>
    <Cell><Data ss:Type="Number">4605</Data></Cell>
    <Cell><Data ss:Type="String">hsa:4605</Data></Cell>
   </Row>
   <Row ss:AutoFitHeight="0">
    <Cell><Data ss:Type="String">MYCL2</Data></Cell>
    <Cell><Data ss:Type="String">P12525</Data></Cell>
    <Cell><Data ss:Type="String">MYCL2_HUMAN</Data></Cell>
    <Cell><Data ss:Type="String">v-myc myelocytomatosis viral oncogene homolog 2 (avian)</Data></Cell>
    <Cell><Data ss:Type="Number">7556</Data></Cell>
    <Cell><Data ss:Type="Number">4611</Data></Cell>
    <Cell><Data ss:Type="String">hsa:4611</Data></Cell>
   </Row>
   <Row ss:AutoFitHeight="0">
    <Cell><Data ss:Type="String">MYCN</Data></Cell>
    <Cell><Data ss:Type="String">P04198</Data></Cell>
    <Cell><Data ss:Type="String">MYCN_HUMAN</Data></Cell>
    <Cell><Data ss:Type="String">v-myc myelocytomatosis viral related oncogene, neuroblastoma derived (avian)</Data></Cell>
    <Cell><Data ss:Type="Number">7559</Data></Cell>
    <Cell><Data ss:Type="Number">4613</Data></Cell>
    <Cell><Data ss:Type="String">hsa:4613</Data></Cell>
   </Row>
   <Row ss:AutoFitHeight="0">
    <Cell><Data ss:Type="String">MYD88</Data></Cell>
    <Cell><Data ss:Type="String">Q99836</Data></Cell>
    <Cell><Data ss:Type="String">MYD88_HUMAN</Data></Cell>
    <Cell><Data ss:Type="String">myeloid differentiation primary response gene (88)</Data></Cell>
    <Cell><Data ss:Type="Number">7562</Data></Cell>
    <Cell><Data ss:Type="Number">4615</Data></Cell>
    <Cell><Data ss:Type="String">hsa:4615</Data></Cell>
   </Row>
   <Row ss:AutoFitHeight="0">
    <Cell><Data ss:Type="String">MYH11</Data></Cell>
    <Cell><Data ss:Type="String">P35749</Data></Cell>
    <Cell><Data ss:Type="String">MYH11_HUMAN</Data></Cell>
    <Cell><Data ss:Type="String">myosin, heavy chain 11, smooth muscle</Data></Cell>
    <Cell><Data ss:Type="Number">7569</Data></Cell>
    <Cell><Data ss:Type="Number">4629</Data></Cell>
    <Cell><Data ss:Type="String">hsa:4629</Data></Cell>
   </Row>
   <Row ss:AutoFitHeight="0">
    <Cell><Data ss:Type="String">N4BP2L1</Data></Cell>
    <Cell><Data ss:Type="String">Q5TBK1</Data></Cell>
    <Cell><Data ss:Type="String">N42L1_HUMAN</Data></Cell>
    <Cell><Data ss:Type="String">NEDD4 binding protein 2-like 1</Data></Cell>
    <Cell><Data ss:Type="Number">25037</Data></Cell>
    <Cell><Data ss:Type="Number">90634</Data></Cell>
    <Cell><Data ss:Type="String">hsa:90634</Data></Cell>
   </Row>
   <Row ss:AutoFitHeight="0">
    <Cell><Data ss:Type="String">N4BP2L2</Data></Cell>
    <Cell><Data ss:Type="String">Q92802</Data></Cell>
    <Cell><Data ss:Type="String">N42L2_HUMAN</Data></Cell>
    <Cell><Data ss:Type="String">NEDD4 binding protein 2-like 2</Data></Cell>
    <Cell><Data ss:Type="Number">26916</Data></Cell>
    <Cell><Data ss:Type="Number">10443</Data></Cell>
    <Cell><Data ss:Type="String">hsa:10443</Data></Cell>
   </Row>
   <Row ss:AutoFitHeight="0">
    <Cell><Data ss:Type="String">NAT13</Data></Cell>
    <Cell><Data ss:Type="String">Q9GZZ1</Data></Cell>
    <Cell><Data ss:Type="String">NAT13_HUMAN</Data></Cell>
    <Cell><Data ss:Type="String">N-acetyltransferase 13 (GCN5-related)</Data></Cell>
    <Cell><Data ss:Type="Number">29533</Data></Cell>
    <Cell><Data ss:Type="Number">80218</Data></Cell>
    <Cell><Data ss:Type="String">hsa:80218</Data></Cell>
   </Row>
   <Row ss:AutoFitHeight="0">
    <Cell><Data ss:Type="String">NBR1</Data></Cell>
    <Cell><Data ss:Type="String">Q14596</Data></Cell>
    <Cell><Data ss:Type="String">NBR1_HUMAN</Data></Cell>
    <Cell><Data ss:Type="String">neighbor of BRCA1 gene 1</Data></Cell>
    <Cell><Data ss:Type="Number">6746</Data></Cell>
    <Cell><Data ss:Type="Number">4077</Data></Cell>
    <Cell><Data ss:Type="String">hsa:4077</Data></Cell>
   </Row>
   <Row ss:AutoFitHeight="0">
    <Cell><Data ss:Type="String">NCL</Data></Cell>
    <Cell><Data ss:Type="String">P19338</Data></Cell>
    <Cell><Data ss:Type="String">NUCL_HUMAN</Data></Cell>
    <Cell><Data ss:Type="String">nucleolin</Data></Cell>
    <Cell><Data ss:Type="Number">7667</Data></Cell>
    <Cell><Data ss:Type="Number">4691</Data></Cell>
    <Cell><Data ss:Type="String">hsa:4691</Data></Cell>
   </Row>
   <Row ss:AutoFitHeight="0">
    <Cell><Data ss:Type="String">NCOR2</Data></Cell>
    <Cell><Data ss:Type="String">Q9Y618</Data></Cell>
    <Cell><Data ss:Type="String">NCOR2_HUMAN</Data></Cell>
    <Cell><Data ss:Type="String">nuclear receptor co-repressor 2</Data></Cell>
    <Cell><Data ss:Type="Number">7673</Data></Cell>
    <Cell><Data ss:Type="Number">9612</Data></Cell>
    <Cell><Data ss:Type="String">hsa:9612</Data></Cell>
   </Row>
   <Row ss:AutoFitHeight="0">
    <Cell><Data ss:Type="String">NEK2</Data></Cell>
    <Cell><Data ss:Type="String">P51955</Data></Cell>
    <Cell><Data ss:Type="String">NEK2_HUMAN</Data></Cell>
    <Cell><Data ss:Type="String">NIMA (never in mitosis gene a)-related kinase 2</Data></Cell>
    <Cell><Data ss:Type="Number">7745</Data></Cell>
    <Cell><Data ss:Type="Number">4751</Data></Cell>
    <Cell><Data ss:Type="String">hsa:4751</Data></Cell>
   </Row>
   <Row ss:AutoFitHeight="0">
    <Cell><Data ss:Type="String">NEUROD6</Data></Cell>
    <Cell><Data ss:Type="String">Q96NK8</Data></Cell>
    <Cell><Data ss:Type="String">NDF6_HUMAN</Data></Cell>
    <Cell><Data ss:Type="String">neurogenic differentiation 6</Data></Cell>
    <Cell><Data ss:Type="Number">13804</Data></Cell>
    <Cell><Data ss:Type="Number">63974</Data></Cell>
    <Cell><Data ss:Type="String">hsa:63974</Data></Cell>
   </Row>
   <Row ss:AutoFitHeight="0">
    <Cell><Data ss:Type="String">NFAT3</Data></Cell>
    <Cell><Data ss:Type="String">Q14934</Data></Cell>
    <Cell><Data ss:Type="String">NFAC4_HUMAN</Data></Cell>
    <Cell><Data ss:Type="String">Nuclear factor of activated T-cells, cytoplasmic 4</Data></Cell>
   </Row>
   <Row ss:AutoFitHeight="0">
    <Cell><Data ss:Type="String">NF-kB</Data></Cell>
    <Cell><Data ss:Type="String">P19838</Data></Cell>
    <Cell><Data ss:Type="String">NFKB1_HUMAN</Data></Cell>
    <Cell><Data ss:Type="String">Nuclear factor NF-kappa-B p105 subunit</Data></Cell>
   </Row>
   <Row ss:AutoFitHeight="0">
    <Cell><Data ss:Type="String">NFKB2</Data></Cell>
    <Cell><Data ss:Type="String">Q00653</Data></Cell>
    <Cell><Data ss:Type="String">NFKB2_HUMAN</Data></Cell>
    <Cell><Data ss:Type="String">nuclear factor of kappa light polypeptide gene enhancer in B-cells 2 (p49/p100)</Data></Cell>
    <Cell><Data ss:Type="Number">7795</Data></Cell>
    <Cell><Data ss:Type="Number">4791</Data></Cell>
    <Cell><Data ss:Type="String">hsa:4791</Data></Cell>
   </Row>
   <Row ss:AutoFitHeight="0">
    <Cell><Data ss:Type="String">NGFRAP1</Data></Cell>
    <Cell><Data ss:Type="String">Q00994</Data></Cell>
    <Cell><Data ss:Type="String">BEX3_HUMAN</Data></Cell>
    <Cell><Data ss:Type="String">nerve growth factor receptor (TNFRSF16) associated protein 1</Data></Cell>
    <Cell><Data ss:Type="Number">13388</Data></Cell>
    <Cell><Data ss:Type="Number">27018</Data></Cell>
    <Cell><Data ss:Type="String">hsa:27018</Data></Cell>
   </Row>
   <Row ss:AutoFitHeight="0">
    <Cell><Data ss:Type="String">NME2</Data></Cell>
    <Cell><Data ss:Type="String">P22392</Data></Cell>
    <Cell><Data ss:Type="String">NDKB_HUMAN</Data></Cell>
    <Cell><Data ss:Type="String">non-metastatic cells 2, protein (NM23B) expressed in</Data></Cell>
    <Cell><Data ss:Type="Number">7850</Data></Cell>
    <Cell><Data ss:Type="Number">4831</Data></Cell>
    <Cell><Data ss:Type="String">hsa:4831</Data></Cell>
   </Row>
   <Row ss:AutoFitHeight="0">
    <Cell><Data ss:Type="String">NOS2</Data></Cell>
    <Cell><Data ss:Type="String">P35228</Data></Cell>
    <Cell><Data ss:Type="String">NOS2_HUMAN</Data></Cell>
    <Cell><Data ss:Type="String">nitric oxide synthase 2, inducible</Data></Cell>
    <Cell><Data ss:Type="Number">7873</Data></Cell>
    <Cell><Data ss:Type="Number">4843</Data></Cell>
    <Cell><Data ss:Type="String">hsa:4843</Data></Cell>
   </Row>
   <Row ss:AutoFitHeight="0">
    <Cell><Data ss:Type="String">NPPB</Data></Cell>
    <Cell><Data ss:Type="String">P16860</Data></Cell>
    <Cell><Data ss:Type="String">ANFB_HUMAN</Data></Cell>
    <Cell><Data ss:Type="String">natriuretic peptide precursor B</Data></Cell>
    <Cell><Data ss:Type="Number">7940</Data></Cell>
    <Cell><Data ss:Type="Number">4879</Data></Cell>
    <Cell><Data ss:Type="String">hsa:4879</Data></Cell>
   </Row>
   <Row ss:AutoFitHeight="0">
    <Cell><Data ss:Type="String">NPY1R</Data></Cell>
    <Cell><Data ss:Type="String">P25929</Data></Cell>
    <Cell><Data ss:Type="String">NPY1R_HUMAN</Data></Cell>
    <Cell><Data ss:Type="String">neuropeptide Y receptor Y1</Data></Cell>
    <Cell><Data ss:Type="Number">7956</Data></Cell>
    <Cell><Data ss:Type="String">NA</Data></Cell>
    <Cell><Data ss:Type="String">hsa:NA</Data></Cell>
   </Row>
   <Row ss:AutoFitHeight="0">
    <Cell><Data ss:Type="String">NR4A1</Data></Cell>
    <Cell><Data ss:Type="String">P22736</Data></Cell>
    <Cell><Data ss:Type="String">NR4A1_HUMAN</Data></Cell>
    <Cell><Data ss:Type="String">nuclear receptor subfamily 4, group A, member 1</Data></Cell>
    <Cell><Data ss:Type="Number">7980</Data></Cell>
    <Cell><Data ss:Type="String">NA</Data></Cell>
    <Cell><Data ss:Type="String">hsa:NA</Data></Cell>
   </Row>
   <Row ss:AutoFitHeight="0">
    <Cell><Data ss:Type="String">NUB1</Data></Cell>
    <Cell><Data ss:Type="String">Q9Y5A7</Data></Cell>
    <Cell><Data ss:Type="String">NUB1_HUMAN</Data></Cell>
    <Cell><Data ss:Type="String">negative regulator of ubiquitin-like proteins 1</Data></Cell>
    <Cell><Data ss:Type="Number">17623</Data></Cell>
    <Cell><Data ss:Type="Number">51667</Data></Cell>
    <Cell><Data ss:Type="String">hsa:51667</Data></Cell>
   </Row>
   <Row ss:AutoFitHeight="0">
    <Cell><Data ss:Type="String">NUP88</Data></Cell>
    <Cell><Data ss:Type="String">Q99567</Data></Cell>
    <Cell><Data ss:Type="String">NUP88_HUMAN</Data></Cell>
    <Cell><Data ss:Type="String">nucleoporin 88kDa</Data></Cell>
    <Cell><Data ss:Type="Number">8067</Data></Cell>
    <Cell><Data ss:Type="Number">4927</Data></Cell>
    <Cell><Data ss:Type="String">hsa:4927</Data></Cell>
   </Row>
   <Row ss:AutoFitHeight="0">
    <Cell><Data ss:Type="String">NUPR1</Data></Cell>
    <Cell><Data ss:Type="String">O60356</Data></Cell>
    <Cell><Data ss:Type="String">NUPR1_HUMAN</Data></Cell>
    <Cell><Data ss:Type="String">nuclear protein, transcriptional regulator, 1</Data></Cell>
    <Cell><Data ss:Type="Number">29990</Data></Cell>
    <Cell><Data ss:Type="Number">26471</Data></Cell>
    <Cell><Data ss:Type="String">hsa:26471</Data></Cell>
   </Row>
   <Row ss:AutoFitHeight="0">
    <Cell><Data ss:Type="String">NUSAP1</Data></Cell>
    <Cell><Data ss:Type="String">Q9BXS6</Data></Cell>
    <Cell><Data ss:Type="String">NUSAP_HUMAN</Data></Cell>
    <Cell><Data ss:Type="String">nucleolar and spindle associated protein 1</Data></Cell>
    <Cell><Data ss:Type="Number">18538</Data></Cell>
    <Cell><Data ss:Type="Number">51203</Data></Cell>
    <Cell><Data ss:Type="String">hsa:51203</Data></Cell>
   </Row>
   <Row ss:AutoFitHeight="0">
    <Cell><Data ss:Type="String">OCLN</Data></Cell>
    <Cell><Data ss:Type="String">Q16625</Data></Cell>
    <Cell><Data ss:Type="String">OCLN_HUMAN</Data></Cell>
    <Cell><Data ss:Type="String">occludin</Data></Cell>
    <Cell><Data ss:Type="Number">8104</Data></Cell>
    <Cell><Data ss:Type="Number">4950</Data></Cell>
    <Cell><Data ss:Type="String">hsa:4950</Data></Cell>
   </Row>
   <Row ss:AutoFitHeight="0">
    <Cell><Data ss:Type="String">ODC1</Data></Cell>
    <Cell><Data ss:Type="String">P11926</Data></Cell>
    <Cell><Data ss:Type="String">DCOR_HUMAN</Data></Cell>
    <Cell><Data ss:Type="String">ornithine decarboxylase 1</Data></Cell>
    <Cell><Data ss:Type="Number">8109</Data></Cell>
    <Cell><Data ss:Type="Number">4953</Data></Cell>
    <Cell><Data ss:Type="String">hsa:4953</Data></Cell>
   </Row>
   <Row ss:AutoFitHeight="0">
    <Cell><Data ss:Type="String">OLFM4</Data></Cell>
    <Cell><Data ss:Type="String">Q6UX06</Data></Cell>
    <Cell><Data ss:Type="String">OLFM4_HUMAN</Data></Cell>
    <Cell><Data ss:Type="String">olfactomedin 4</Data></Cell>
    <Cell><Data ss:Type="Number">17190</Data></Cell>
    <Cell><Data ss:Type="Number">10562</Data></Cell>
    <Cell><Data ss:Type="String">hsa:10562</Data></Cell>
   </Row>
   <Row ss:AutoFitHeight="0">
    <Cell><Data ss:Type="String">OVGP1</Data></Cell>
    <Cell><Data ss:Type="String">Q12889</Data></Cell>
    <Cell><Data ss:Type="String">OVGP1_HUMAN</Data></Cell>
    <Cell><Data ss:Type="String">oviductal glycoprotein 1, 120kDa</Data></Cell>
    <Cell><Data ss:Type="Number">8524</Data></Cell>
    <Cell><Data ss:Type="Number">5016</Data></Cell>
    <Cell><Data ss:Type="String">hsa:5016</Data></Cell>
   </Row>
   <Row ss:AutoFitHeight="0">
    <Cell><Data ss:Type="String">PABPC1</Data></Cell>
    <Cell><Data ss:Type="String">P11940</Data></Cell>
    <Cell><Data ss:Type="String">PABP1_HUMAN</Data></Cell>
    <Cell><Data ss:Type="String">poly(A) binding protein, cytoplasmic 1</Data></Cell>
    <Cell><Data ss:Type="Number">8554</Data></Cell>
    <Cell><Data ss:Type="Number">26986</Data></Cell>
    <Cell><Data ss:Type="String">hsa:26986</Data></Cell>
   </Row>
   <Row ss:AutoFitHeight="0">
    <Cell><Data ss:Type="String">PAK1</Data></Cell>
    <Cell><Data ss:Type="String">Q13153</Data></Cell>
    <Cell><Data ss:Type="String">PAK1_HUMAN</Data></Cell>
    <Cell><Data ss:Type="String">p21 protein (Cdc42/Rac)-activated kinase 1</Data></Cell>
    <Cell><Data ss:Type="Number">8590</Data></Cell>
    <Cell><Data ss:Type="Number">5058</Data></Cell>
    <Cell><Data ss:Type="String">hsa:5058</Data></Cell>
   </Row>
   <Row ss:AutoFitHeight="0">
    <Cell><Data ss:Type="String">PAK2</Data></Cell>
    <Cell><Data ss:Type="String">Q13177</Data></Cell>
    <Cell><Data ss:Type="String">PAK2_HUMAN</Data></Cell>
    <Cell><Data ss:Type="String">p21 protein (Cdc42/Rac)-activated kinase 2</Data></Cell>
    <Cell><Data ss:Type="Number">8591</Data></Cell>
    <Cell><Data ss:Type="Number">5062</Data></Cell>
    <Cell><Data ss:Type="String">hsa:5062</Data></Cell>
   </Row>
   <Row ss:AutoFitHeight="0">
    <Cell><Data ss:Type="String">PAK7</Data></Cell>
    <Cell><Data ss:Type="String">Q9P286</Data></Cell>
    <Cell><Data ss:Type="String">PAK7_HUMAN</Data></Cell>
    <Cell><Data ss:Type="String">p21 protein (Cdc42/Rac)-activated kinase 7</Data></Cell>
    <Cell><Data ss:Type="Number">15916</Data></Cell>
    <Cell><Data ss:Type="Number">57144</Data></Cell>
    <Cell><Data ss:Type="String">hsa:57144</Data></Cell>
   </Row>
   <Row ss:AutoFitHeight="0">
    <Cell><Data ss:Type="String">PAPOLA</Data></Cell>
    <Cell><Data ss:Type="String">P51003</Data></Cell>
    <Cell><Data ss:Type="String">PAPOA_HUMAN</Data></Cell>
    <Cell><Data ss:Type="String">poly(A) polymerase alpha</Data></Cell>
    <Cell><Data ss:Type="Number">14981</Data></Cell>
    <Cell><Data ss:Type="Number">10914</Data></Cell>
    <Cell><Data ss:Type="String">hsa:10914</Data></Cell>
   </Row>
   <Row ss:AutoFitHeight="0">
    <Cell><Data ss:Type="String">PAX2</Data></Cell>
    <Cell><Data ss:Type="String">Q02962</Data></Cell>
    <Cell><Data ss:Type="String">PAX2_HUMAN</Data></Cell>
    <Cell><Data ss:Type="String">paired box 2</Data></Cell>
    <Cell><Data ss:Type="Number">8616</Data></Cell>
    <Cell><Data ss:Type="Number">5076</Data></Cell>
    <Cell><Data ss:Type="String">hsa:5076</Data></Cell>
   </Row>
   <Row ss:AutoFitHeight="0">
    <Cell><Data ss:Type="String">PCBD1</Data></Cell>
    <Cell><Data ss:Type="String">P61457</Data></Cell>
    <Cell><Data ss:Type="String">PHS_HUMAN</Data></Cell>
    <Cell><Data ss:Type="String">pterin-4 alpha-carbinolamine dehydratase/dimerization cofactor of hepatocyte nuclear factor 1 alpha</Data></Cell>
    <Cell><Data ss:Type="Number">8646</Data></Cell>
    <Cell><Data ss:Type="Number">5092</Data></Cell>
    <Cell><Data ss:Type="String">hsa:5092</Data></Cell>
   </Row>
   <Row ss:AutoFitHeight="0">
    <Cell><Data ss:Type="String">PCGF2</Data></Cell>
    <Cell><Data ss:Type="String">P35227</Data></Cell>
    <Cell><Data ss:Type="String">PCGF2_HUMAN</Data></Cell>
    <Cell><Data ss:Type="String">polycomb group ring finger 2</Data></Cell>
    <Cell><Data ss:Type="Number">12929</Data></Cell>
    <Cell><Data ss:Type="Number">7703</Data></Cell>
    <Cell><Data ss:Type="String">hsa:7703</Data></Cell>
   </Row>
   <Row ss:AutoFitHeight="0">
    <Cell><Data ss:Type="String">PCNA</Data></Cell>
    <Cell><Data ss:Type="String">P12004</Data></Cell>
    <Cell><Data ss:Type="String">PCNA_HUMAN</Data></Cell>
    <Cell><Data ss:Type="String">proliferating cell nuclear antigen</Data></Cell>
    <Cell><Data ss:Type="Number">8729</Data></Cell>
    <Cell><Data ss:Type="String">NA</Data></Cell>
    <Cell><Data ss:Type="String">hsa:NA</Data></Cell>
   </Row>
   <Row ss:AutoFitHeight="0">
    <Cell><Data ss:Type="String">PDCD2</Data></Cell>
    <Cell><Data ss:Type="String">Q16342</Data></Cell>
    <Cell><Data ss:Type="String">PDCD2_HUMAN</Data></Cell>
    <Cell><Data ss:Type="String">programmed cell death 2</Data></Cell>
    <Cell><Data ss:Type="Number">8762</Data></Cell>
    <Cell><Data ss:Type="Number">5134</Data></Cell>
    <Cell><Data ss:Type="String">hsa:5134</Data></Cell>
   </Row>
   <Row ss:AutoFitHeight="0">
    <Cell><Data ss:Type="String">PDIA6</Data></Cell>
    <Cell><Data ss:Type="String">Q15084</Data></Cell>
    <Cell><Data ss:Type="String">PDIA6_HUMAN</Data></Cell>
    <Cell><Data ss:Type="String">protein disulfide isomerase family A, member 6</Data></Cell>
    <Cell><Data ss:Type="Number">30168</Data></Cell>
    <Cell><Data ss:Type="Number">10130</Data></Cell>
    <Cell><Data ss:Type="String">hsa:10130</Data></Cell>
   </Row>
   <Row ss:AutoFitHeight="0">
    <Cell><Data ss:Type="String">PELO</Data></Cell>
    <Cell><Data ss:Type="String">Q9BRX2</Data></Cell>
    <Cell><Data ss:Type="String">PELO_HUMAN</Data></Cell>
    <Cell><Data ss:Type="String">pelota homolog (Drosophila)</Data></Cell>
    <Cell><Data ss:Type="Number">8829</Data></Cell>
    <Cell><Data ss:Type="Number">53918</Data></Cell>
    <Cell><Data ss:Type="String">hsa:53918</Data></Cell>
   </Row>
   <Row ss:AutoFitHeight="0">
    <Cell><Data ss:Type="String">PGF</Data></Cell>
    <Cell><Data ss:Type="String">P49763</Data></Cell>
    <Cell><Data ss:Type="String">PLGF_HUMAN</Data></Cell>
    <Cell><Data ss:Type="String">placental growth factor</Data></Cell>
    <Cell><Data ss:Type="Number">8893</Data></Cell>
    <Cell><Data ss:Type="Number">5228</Data></Cell>
    <Cell><Data ss:Type="String">hsa:5228</Data></Cell>
   </Row>
   <Row ss:AutoFitHeight="0">
    <Cell><Data ss:Type="String">PHB</Data></Cell>
    <Cell><Data ss:Type="String">P35232</Data></Cell>
    <Cell><Data ss:Type="String">PHB_HUMAN</Data></Cell>
    <Cell><Data ss:Type="String">prohibitin</Data></Cell>
    <Cell><Data ss:Type="Number">8912</Data></Cell>
    <Cell><Data ss:Type="Number">5245</Data></Cell>
    <Cell><Data ss:Type="String">hsa:5245</Data></Cell>
   </Row>
   <Row ss:AutoFitHeight="0">
    <Cell><Data ss:Type="String">PI3</Data></Cell>
    <Cell><Data ss:Type="String">P19957</Data></Cell>
    <Cell><Data ss:Type="String">ELAF_HUMAN</Data></Cell>
    <Cell><Data ss:Type="String">peptidase inhibitor 3, skin-derived</Data></Cell>
    <Cell><Data ss:Type="Number">8947</Data></Cell>
    <Cell><Data ss:Type="Number">5266</Data></Cell>
    <Cell><Data ss:Type="String">hsa:5266</Data></Cell>
   </Row>
   <Row ss:AutoFitHeight="0">
    <Cell><Data ss:Type="String">PIGC</Data></Cell>
    <Cell><Data ss:Type="String">Q92535</Data></Cell>
    <Cell><Data ss:Type="String">PIGC_HUMAN</Data></Cell>
    <Cell><Data ss:Type="String">phosphatidylinositol glycan anchor biosynthesis, class C</Data></Cell>
    <Cell><Data ss:Type="Number">8960</Data></Cell>
    <Cell><Data ss:Type="Number">5279</Data></Cell>
    <Cell><Data ss:Type="String">hsa:5279</Data></Cell>
   </Row>
   <Row ss:AutoFitHeight="0">
    <Cell><Data ss:Type="String">PIGT</Data></Cell>
    <Cell><Data ss:Type="String">Q969N2</Data></Cell>
    <Cell><Data ss:Type="String">PIGT_HUMAN</Data></Cell>
    <Cell><Data ss:Type="String">phosphatidylinositol glycan anchor biosynthesis, class T</Data></Cell>
    <Cell><Data ss:Type="Number">14938</Data></Cell>
    <Cell><Data ss:Type="Number">51604</Data></Cell>
    <Cell><Data ss:Type="String">hsa:51604</Data></Cell>
   </Row>
   <Row ss:AutoFitHeight="0">
    <Cell><Data ss:Type="String">PIM1</Data></Cell>
    <Cell><Data ss:Type="String">P11309</Data></Cell>
    <Cell><Data ss:Type="String">PIM1_HUMAN</Data></Cell>
    <Cell><Data ss:Type="String">pim-1 oncogene</Data></Cell>
    <Cell><Data ss:Type="Number">8986</Data></Cell>
    <Cell><Data ss:Type="Number">5292</Data></Cell>
    <Cell><Data ss:Type="String">hsa:5292</Data></Cell>
   </Row>
   <Row ss:AutoFitHeight="0">
    <Cell><Data ss:Type="String">PIR</Data></Cell>
    <Cell><Data ss:Type="String">O00625</Data></Cell>
    <Cell><Data ss:Type="String">PIR_HUMAN</Data></Cell>
    <Cell><Data ss:Type="String">pirin (iron-binding nuclear protein)</Data></Cell>
    <Cell><Data ss:Type="Number">30048</Data></Cell>
    <Cell><Data ss:Type="Number">8544</Data></Cell>
    <Cell><Data ss:Type="String">hsa:8544</Data></Cell>
   </Row>
   <Row ss:AutoFitHeight="0">
    <Cell><Data ss:Type="String">PKM2</Data></Cell>
    <Cell><Data ss:Type="String">P14618</Data></Cell>
    <Cell><Data ss:Type="String">KPYM_HUMAN</Data></Cell>
    <Cell><Data ss:Type="String">pyruvate kinase, muscle</Data></Cell>
    <Cell><Data ss:Type="Number">9021</Data></Cell>
    <Cell><Data ss:Type="String">NA</Data></Cell>
    <Cell><Data ss:Type="String">hsa:NA</Data></Cell>
   </Row>
   <Row ss:AutoFitHeight="0">
    <Cell><Data ss:Type="String">PLAT</Data></Cell>
    <Cell><Data ss:Type="String">P00750</Data></Cell>
    <Cell><Data ss:Type="String">TPA_HUMAN</Data></Cell>
    <Cell><Data ss:Type="String">plasminogen activator, tissue</Data></Cell>
    <Cell><Data ss:Type="Number">9051</Data></Cell>
    <Cell><Data ss:Type="Number">5327</Data></Cell>
    <Cell><Data ss:Type="String">hsa:5327</Data></Cell>
   </Row>
   <Row ss:AutoFitHeight="0">
    <Cell><Data ss:Type="String">PLAU</Data></Cell>
    <Cell><Data ss:Type="String">P00749</Data></Cell>
    <Cell><Data ss:Type="String">UROK_HUMAN</Data></Cell>
    <Cell><Data ss:Type="String">plasminogen activator, urokinase</Data></Cell>
    <Cell><Data ss:Type="Number">9052</Data></Cell>
    <Cell><Data ss:Type="Number">5328</Data></Cell>
    <Cell><Data ss:Type="String">hsa:5328</Data></Cell>
   </Row>
   <Row ss:AutoFitHeight="0">
    <Cell><Data ss:Type="String">PLAUR</Data></Cell>
    <Cell><Data ss:Type="String">Q03405</Data></Cell>
    <Cell><Data ss:Type="String">UPAR_HUMAN</Data></Cell>
    <Cell><Data ss:Type="String">plasminogen activator, urokinase receptor</Data></Cell>
    <Cell><Data ss:Type="Number">9053</Data></Cell>
    <Cell><Data ss:Type="String">NA</Data></Cell>
    <Cell><Data ss:Type="String">hsa:NA</Data></Cell>
   </Row>
   <Row ss:AutoFitHeight="0">
    <Cell><Data ss:Type="String">PLCG2</Data></Cell>
    <Cell><Data ss:Type="String">P16885</Data></Cell>
    <Cell><Data ss:Type="String">PLCG2_HUMAN</Data></Cell>
    <Cell><Data ss:Type="String">phospholipase C, gamma 2 (phosphatidylinositol-specific)</Data></Cell>
    <Cell><Data ss:Type="Number">9066</Data></Cell>
    <Cell><Data ss:Type="Number">5336</Data></Cell>
    <Cell><Data ss:Type="String">hsa:5336</Data></Cell>
   </Row>
   <Row ss:AutoFitHeight="0">
    <Cell><Data ss:Type="String">PLEC1</Data></Cell>
    <Cell><Data ss:Type="String">Q15149</Data></Cell>
    <Cell><Data ss:Type="String">PLEC1_HUMAN</Data></Cell>
    <Cell><Data ss:Type="String">plectin 1, intermediate filament binding protein 500kDa</Data></Cell>
    <Cell><Data ss:Type="Number">9069</Data></Cell>
    <Cell><Data ss:Type="Number">5339</Data></Cell>
    <Cell><Data ss:Type="String">hsa:5339</Data></Cell>
   </Row>
   <Row ss:AutoFitHeight="0">
    <Cell><Data ss:Type="String">PLK1</Data></Cell>
    <Cell><Data ss:Type="String">P53350</Data></Cell>
    <Cell><Data ss:Type="String">PLK1_HUMAN</Data></Cell>
    <Cell><Data ss:Type="String">polo-like kinase 1 (Drosophila)</Data></Cell>
    <Cell><Data ss:Type="Number">9077</Data></Cell>
    <Cell><Data ss:Type="Number">5347</Data></Cell>
    <Cell><Data ss:Type="String">hsa:5347</Data></Cell>
   </Row>
   <Row ss:AutoFitHeight="0">
    <Cell><Data ss:Type="String">PLK2</Data></Cell>
    <Cell><Data ss:Type="String">Q9NYY3</Data></Cell>
    <Cell><Data ss:Type="String">PLK2_HUMAN</Data></Cell>
    <Cell><Data ss:Type="String">polo-like kinase 2 (Drosophila)</Data></Cell>
    <Cell><Data ss:Type="Number">19699</Data></Cell>
    <Cell><Data ss:Type="Number">10769</Data></Cell>
    <Cell><Data ss:Type="String">hsa:10769</Data></Cell>
   </Row>
   <Row ss:AutoFitHeight="0">
    <Cell><Data ss:Type="String">PMAIP1</Data></Cell>
    <Cell><Data ss:Type="String">Q13794</Data></Cell>
    <Cell><Data ss:Type="String">APR_HUMAN</Data></Cell>
    <Cell><Data ss:Type="String">phorbol-12-myristate-13-acetate-induced protein 1</Data></Cell>
    <Cell><Data ss:Type="Number">9108</Data></Cell>
    <Cell><Data ss:Type="Number">5366</Data></Cell>
    <Cell><Data ss:Type="String">hsa:5366</Data></Cell>
   </Row>
   <Row ss:AutoFitHeight="0">
    <Cell><Data ss:Type="String">POLR2C</Data></Cell>
    <Cell><Data ss:Type="String">P19387</Data></Cell>
    <Cell><Data ss:Type="String">RPB3_HUMAN</Data></Cell>
    <Cell><Data ss:Type="String">polymerase (RNA) II (DNA directed) polypeptide C, 33kDa</Data></Cell>
    <Cell><Data ss:Type="Number">9189</Data></Cell>
    <Cell><Data ss:Type="Number">5432</Data></Cell>
    <Cell><Data ss:Type="String">hsa:5432</Data></Cell>
   </Row>
   <Row ss:AutoFitHeight="0">
    <Cell><Data ss:Type="String">POLR2E</Data></Cell>
    <Cell><Data ss:Type="String">P19388</Data></Cell>
    <Cell><Data ss:Type="String">RPAB1_HUMAN</Data></Cell>
    <Cell><Data ss:Type="String">polymerase (RNA) II (DNA directed) polypeptide E, 25kDa</Data></Cell>
    <Cell><Data ss:Type="Number">9192</Data></Cell>
    <Cell><Data ss:Type="Number">5434</Data></Cell>
    <Cell><Data ss:Type="String">hsa:5434</Data></Cell>
   </Row>
   <Row ss:AutoFitHeight="0">
    <Cell><Data ss:Type="String">POU2F1</Data></Cell>
    <Cell><Data ss:Type="String">P14859</Data></Cell>
    <Cell><Data ss:Type="String">PO2F1_HUMAN</Data></Cell>
    <Cell><Data ss:Type="String">POU class 2 homeobox 1</Data></Cell>
    <Cell><Data ss:Type="Number">9212</Data></Cell>
    <Cell><Data ss:Type="Number">5451</Data></Cell>
    <Cell><Data ss:Type="String">hsa:5451</Data></Cell>
   </Row>
   <Row ss:AutoFitHeight="0">
    <Cell><Data ss:Type="String">POU2F2</Data></Cell>
    <Cell><Data ss:Type="String">P09086</Data></Cell>
    <Cell><Data ss:Type="String">PO2F2_HUMAN</Data></Cell>
    <Cell><Data ss:Type="String">POU class 2 homeobox 2</Data></Cell>
    <Cell><Data ss:Type="Number">9213</Data></Cell>
    <Cell><Data ss:Type="Number">5452</Data></Cell>
    <Cell><Data ss:Type="String">hsa:5452</Data></Cell>
   </Row>
   <Row ss:AutoFitHeight="0">
    <Cell><Data ss:Type="String">POU5F1</Data></Cell>
    <Cell><Data ss:Type="String">Q01860</Data></Cell>
    <Cell><Data ss:Type="String">PO5F1_HUMAN</Data></Cell>
    <Cell><Data ss:Type="String">POU class 5 homeobox 1</Data></Cell>
    <Cell><Data ss:Type="Number">9221</Data></Cell>
    <Cell><Data ss:Type="Number">5460</Data></Cell>
    <Cell><Data ss:Type="String">hsa:5460</Data></Cell>
   </Row>
   <Row ss:AutoFitHeight="0">
    <Cell><Data ss:Type="String">PPM1J</Data></Cell>
    <Cell><Data ss:Type="String">Q5JR12</Data></Cell>
    <Cell><Data ss:Type="String">PPM1J_HUMAN</Data></Cell>
    <Cell><Data ss:Type="String">protein phosphatase 1J (PP2C domain containing)</Data></Cell>
    <Cell><Data ss:Type="Number">20785</Data></Cell>
    <Cell><Data ss:Type="Number">333926</Data></Cell>
    <Cell><Data ss:Type="String">hsa:333926</Data></Cell>
   </Row>
   <Row ss:AutoFitHeight="0">
    <Cell><Data ss:Type="String">PPYR1</Data></Cell>
    <Cell><Data ss:Type="String">P50391</Data></Cell>
    <Cell><Data ss:Type="String">NPY4R_HUMAN</Data></Cell>
    <Cell><Data ss:Type="String">pancreatic polypeptide receptor 1</Data></Cell>
    <Cell><Data ss:Type="Number">9329</Data></Cell>
    <Cell><Data ss:Type="String">NA</Data></Cell>
    <Cell><Data ss:Type="String">hsa:NA</Data></Cell>
   </Row>
   <Row ss:AutoFitHeight="0">
    <Cell><Data ss:Type="String">PQLC1</Data></Cell>
    <Cell><Data ss:Type="String">Q8N2U9</Data></Cell>
    <Cell><Data ss:Type="String">PQLC1_HUMAN</Data></Cell>
    <Cell><Data ss:Type="String">PQ loop repeat containing 1</Data></Cell>
    <Cell><Data ss:Type="Number">26188</Data></Cell>
    <Cell><Data ss:Type="Number">80148</Data></Cell>
    <Cell><Data ss:Type="String">hsa:80148</Data></Cell>
   </Row>
   <Row ss:AutoFitHeight="0">
    <Cell><Data ss:Type="String">PRDM1</Data></Cell>
    <Cell><Data ss:Type="String">O75626</Data></Cell>
    <Cell><Data ss:Type="String">PRDM1_HUMAN</Data></Cell>
    <Cell><Data ss:Type="String">PR domain containing 1, with ZNF domain</Data></Cell>
    <Cell><Data ss:Type="Number">9346</Data></Cell>
    <Cell><Data ss:Type="Number">639</Data></Cell>
    <Cell><Data ss:Type="String">hsa:639</Data></Cell>
   </Row>
   <Row ss:AutoFitHeight="0">
    <Cell><Data ss:Type="String">PRDX2</Data></Cell>
    <Cell><Data ss:Type="String">P32119</Data></Cell>
    <Cell><Data ss:Type="String">PRDX2_HUMAN</Data></Cell>
    <Cell><Data ss:Type="String">peroxiredoxin 2</Data></Cell>
    <Cell><Data ss:Type="Number">9353</Data></Cell>
    <Cell><Data ss:Type="Number">7001</Data></Cell>
    <Cell><Data ss:Type="String">hsa:7001</Data></Cell>
   </Row>
   <Row ss:AutoFitHeight="0">
    <Cell><Data ss:Type="String">PRIM1</Data></Cell>
    <Cell><Data ss:Type="String">P49642</Data></Cell>
    <Cell><Data ss:Type="String">PRI1_HUMAN</Data></Cell>
    <Cell><Data ss:Type="String">primase, DNA, polypeptide 1 (49kDa)</Data></Cell>
    <Cell><Data ss:Type="Number">9369</Data></Cell>
    <Cell><Data ss:Type="Number">5557</Data></Cell>
    <Cell><Data ss:Type="String">hsa:5557</Data></Cell>
   </Row>
   <Row ss:AutoFitHeight="0">
    <Cell><Data ss:Type="String">PRKCG</Data></Cell>
    <Cell><Data ss:Type="String">P05129</Data></Cell>
    <Cell><Data ss:Type="String">KPCG_HUMAN</Data></Cell>
    <Cell><Data ss:Type="String">protein kinase C, gamma</Data></Cell>
    <Cell><Data ss:Type="Number">9402</Data></Cell>
    <Cell><Data ss:Type="Number">5582</Data></Cell>
    <Cell><Data ss:Type="String">hsa:5582</Data></Cell>
   </Row>
   <Row ss:AutoFitHeight="0">
    <Cell><Data ss:Type="String">PRNP</Data></Cell>
    <Cell><Data ss:Type="String">P04156</Data></Cell>
    <Cell><Data ss:Type="String">PRIO_HUMAN</Data></Cell>
    <Cell><Data ss:Type="String">prion protein</Data></Cell>
    <Cell><Data ss:Type="Number">9449</Data></Cell>
    <Cell><Data ss:Type="Number">5621</Data></Cell>
    <Cell><Data ss:Type="String">hsa:5621</Data></Cell>
   </Row>
   <Row ss:AutoFitHeight="0">
    <Cell><Data ss:Type="String">PSMB4</Data></Cell>
    <Cell><Data ss:Type="String">P28070</Data></Cell>
    <Cell><Data ss:Type="String">PSB4_HUMAN</Data></Cell>
    <Cell><Data ss:Type="String">proteasome (prosome, macropain) subunit, beta type, 4</Data></Cell>
    <Cell><Data ss:Type="Number">9541</Data></Cell>
    <Cell><Data ss:Type="Number">5692</Data></Cell>
    <Cell><Data ss:Type="String">hsa:5692</Data></Cell>
   </Row>
   <Row ss:AutoFitHeight="0">
    <Cell><Data ss:Type="String">PSMF1</Data></Cell>
    <Cell><Data ss:Type="String">Q92530</Data></Cell>
    <Cell><Data ss:Type="String">PSMF1_HUMAN</Data></Cell>
    <Cell><Data ss:Type="String">proteasome (prosome, macropain) inhibitor subunit 1 (PI31)</Data></Cell>
    <Cell><Data ss:Type="Number">9571</Data></Cell>
    <Cell><Data ss:Type="Number">9491</Data></Cell>
    <Cell><Data ss:Type="String">hsa:9491</Data></Cell>
   </Row>
   <Row ss:AutoFitHeight="0">
    <Cell><Data ss:Type="String">PTEN</Data></Cell>
    <Cell><Data ss:Type="String">P60484</Data></Cell>
    <Cell><Data ss:Type="String">PTEN_HUMAN</Data></Cell>
    <Cell><Data ss:Type="String">phosphatase and tensin homolog</Data></Cell>
    <Cell><Data ss:Type="Number">9588</Data></Cell>
    <Cell><Data ss:Type="Number">5728</Data></Cell>
    <Cell><Data ss:Type="String">hsa:5728</Data></Cell>
   </Row>
   <Row ss:AutoFitHeight="0">
    <Cell><Data ss:Type="String">PTGIR</Data></Cell>
    <Cell><Data ss:Type="String">P43119</Data></Cell>
    <Cell><Data ss:Type="String">PI2R_HUMAN</Data></Cell>
    <Cell><Data ss:Type="String">prostaglandin I2 (prostacyclin) receptor (IP)</Data></Cell>
    <Cell><Data ss:Type="Number">9602</Data></Cell>
    <Cell><Data ss:Type="String">NA</Data></Cell>
    <Cell><Data ss:Type="String">hsa:NA</Data></Cell>
   </Row>
   <Row ss:AutoFitHeight="0">
    <Cell><Data ss:Type="String">PTGS2</Data></Cell>
    <Cell><Data ss:Type="String">P35354</Data></Cell>
    <Cell><Data ss:Type="String">PGH2_HUMAN</Data></Cell>
    <Cell><Data ss:Type="String">prostaglandin-endoperoxide synthase 2 (prostaglandin G/H synthase and cyclooxygenase)</Data></Cell>
    <Cell><Data ss:Type="Number">9605</Data></Cell>
    <Cell><Data ss:Type="Number">5743</Data></Cell>
    <Cell><Data ss:Type="String">hsa:5743</Data></Cell>
   </Row>
   <Row ss:AutoFitHeight="0">
    <Cell><Data ss:Type="String">PTK2</Data></Cell>
    <Cell><Data ss:Type="String">Q05397</Data></Cell>
    <Cell><Data ss:Type="String">FAK1_HUMAN</Data></Cell>
    <Cell><Data ss:Type="String">PTK2 protein tyrosine kinase 2</Data></Cell>
    <Cell><Data ss:Type="Number">9611</Data></Cell>
    <Cell><Data ss:Type="Number">5747</Data></Cell>
    <Cell><Data ss:Type="String">hsa:5747</Data></Cell>
   </Row>
   <Row ss:AutoFitHeight="0">
    <Cell><Data ss:Type="String">PTMS</Data></Cell>
    <Cell><Data ss:Type="String">P20962</Data></Cell>
    <Cell><Data ss:Type="String">PTMS_HUMAN</Data></Cell>
    <Cell><Data ss:Type="String">parathymosin</Data></Cell>
    <Cell><Data ss:Type="Number">9629</Data></Cell>
    <Cell><Data ss:Type="Number">5763</Data></Cell>
    <Cell><Data ss:Type="String">hsa:5763</Data></Cell>
   </Row>
   <Row ss:AutoFitHeight="0">
    <Cell><Data ss:Type="String">PTPRCAP</Data></Cell>
    <Cell><Data ss:Type="String">Q14761</Data></Cell>
    <Cell><Data ss:Type="String">PTCA_HUMAN</Data></Cell>
    <Cell><Data ss:Type="String">protein tyrosine phosphatase, receptor type, C-associated protein</Data></Cell>
    <Cell><Data ss:Type="Number">9667</Data></Cell>
    <Cell><Data ss:Type="Number">5790</Data></Cell>
    <Cell><Data ss:Type="String">hsa:5790</Data></Cell>
   </Row>
   <Row ss:AutoFitHeight="0">
    <Cell><Data ss:Type="String">Pu1</Data></Cell>
    <Cell><Data ss:Type="String">Q13318</Data></Cell>
    <Cell><Data ss:Type="String">Q13318_HUMAN</Data></Cell>
    <Cell><Data ss:Type="String">Pu1</Data></Cell>
   </Row>
   <Row ss:AutoFitHeight="0">
    <Cell><Data ss:Type="String">PVRL1</Data></Cell>
    <Cell><Data ss:Type="String">Q15223</Data></Cell>
    <Cell><Data ss:Type="String">PVRL1_HUMAN</Data></Cell>
    <Cell><Data ss:Type="String">poliovirus receptor-related 1 (herpesvirus entry mediator C)</Data></Cell>
    <Cell><Data ss:Type="Number">9706</Data></Cell>
    <Cell><Data ss:Type="Number">5818</Data></Cell>
    <Cell><Data ss:Type="String">hsa:5818</Data></Cell>
   </Row>
   <Row ss:AutoFitHeight="0">
    <Cell><Data ss:Type="String">PYCR1</Data></Cell>
    <Cell><Data ss:Type="String">P32322</Data></Cell>
    <Cell><Data ss:Type="String">P5CR1_HUMAN</Data></Cell>
    <Cell><Data ss:Type="String">pyrroline-5-carboxylate reductase 1</Data></Cell>
    <Cell><Data ss:Type="Number">9721</Data></Cell>
    <Cell><Data ss:Type="Number">5831</Data></Cell>
    <Cell><Data ss:Type="String">hsa:5831</Data></Cell>
   </Row>
   <Row ss:AutoFitHeight="0">
    <Cell><Data ss:Type="String">RAB1A</Data></Cell>
    <Cell><Data ss:Type="String">P62820</Data></Cell>
    <Cell><Data ss:Type="String">RAB1A_HUMAN</Data></Cell>
    <Cell><Data ss:Type="String">RAB1A, member RAS oncogene family</Data></Cell>
    <Cell><Data ss:Type="Number">9758</Data></Cell>
    <Cell><Data ss:Type="Number">5861</Data></Cell>
    <Cell><Data ss:Type="String">hsa:5861</Data></Cell>
   </Row>
   <Row ss:AutoFitHeight="0">
    <Cell><Data ss:Type="String">RAB5B</Data></Cell>
    <Cell><Data ss:Type="String">P61020</Data></Cell>
    <Cell><Data ss:Type="String">RAB5B_HUMAN</Data></Cell>
    <Cell><Data ss:Type="String">RAB5B, member RAS oncogene family</Data></Cell>
    <Cell><Data ss:Type="Number">9784</Data></Cell>
    <Cell><Data ss:Type="Number">5869</Data></Cell>
    <Cell><Data ss:Type="String">hsa:5869</Data></Cell>
   </Row>
   <Row ss:AutoFitHeight="0">
    <Cell><Data ss:Type="String">RAC1</Data></Cell>
    <Cell><Data ss:Type="String">P63000</Data></Cell>
    <Cell><Data ss:Type="String">RAC1_HUMAN</Data></Cell>
    <Cell><Data ss:Type="String">ras-related C3 botulinum toxin substrate 1 (rho family, small GTP binding protein Rac1)</Data></Cell>
    <Cell><Data ss:Type="Number">9801</Data></Cell>
    <Cell><Data ss:Type="Number">5879</Data></Cell>
    <Cell><Data ss:Type="String">hsa:5879</Data></Cell>
   </Row>
   <Row ss:AutoFitHeight="0">
    <Cell><Data ss:Type="String">RAD51C</Data></Cell>
    <Cell><Data ss:Type="String">O43502</Data></Cell>
    <Cell><Data ss:Type="String">RA51C_HUMAN</Data></Cell>
    <Cell><Data ss:Type="String">RAD51 homolog C (S. cerevisiae)</Data></Cell>
    <Cell><Data ss:Type="Number">9820</Data></Cell>
    <Cell><Data ss:Type="Number">5889</Data></Cell>
    <Cell><Data ss:Type="String">hsa:5889</Data></Cell>
   </Row>
   <Row ss:AutoFitHeight="0">
    <Cell><Data ss:Type="String">RAD52</Data></Cell>
    <Cell><Data ss:Type="String">P43351</Data></Cell>
    <Cell><Data ss:Type="String">RAD52_HUMAN</Data></Cell>
    <Cell><Data ss:Type="String">RAD52 homolog (S. cerevisiae)</Data></Cell>
    <Cell><Data ss:Type="Number">9824</Data></Cell>
    <Cell><Data ss:Type="Number">5893</Data></Cell>
    <Cell><Data ss:Type="String">hsa:5893</Data></Cell>
   </Row>
   <Row ss:AutoFitHeight="0">
    <Cell><Data ss:Type="String">RANBP2</Data></Cell>
    <Cell><Data ss:Type="String">P49792</Data></Cell>
    <Cell><Data ss:Type="String">RBP2_HUMAN</Data></Cell>
    <Cell><Data ss:Type="String">RAN binding protein 2</Data></Cell>
    <Cell><Data ss:Type="Number">9848</Data></Cell>
    <Cell><Data ss:Type="Number">5903</Data></Cell>
    <Cell><Data ss:Type="String">hsa:5903</Data></Cell>
   </Row>
   <Row ss:AutoFitHeight="0">
    <Cell><Data ss:Type="String">RARB</Data></Cell>
    <Cell><Data ss:Type="String">P10826</Data></Cell>
    <Cell><Data ss:Type="String">RARB_HUMAN</Data></Cell>
    <Cell><Data ss:Type="String">retinoic acid receptor, beta</Data></Cell>
    <Cell><Data ss:Type="Number">9865</Data></Cell>
    <Cell><Data ss:Type="Number">5915</Data></Cell>
    <Cell><Data ss:Type="String">hsa:5915</Data></Cell>
   </Row>
   <Row ss:AutoFitHeight="0">
    <Cell><Data ss:Type="String">RASSF1</Data></Cell>
    <Cell><Data ss:Type="String">Q9NS23</Data></Cell>
    <Cell><Data ss:Type="String">RASF1_HUMAN</Data></Cell>
    <Cell><Data ss:Type="String">Ras association (RalGDS/AF-6) domain family member 1</Data></Cell>
    <Cell><Data ss:Type="Number">9882</Data></Cell>
    <Cell><Data ss:Type="Number">11186</Data></Cell>
    <Cell><Data ss:Type="String">hsa:11186</Data></Cell>
   </Row>
   <Row ss:AutoFitHeight="0">
    <Cell><Data ss:Type="String">RB1</Data></Cell>
    <Cell><Data ss:Type="String">P06400</Data></Cell>
    <Cell><Data ss:Type="String">RB_HUMAN</Data></Cell>
    <Cell><Data ss:Type="String">retinoblastoma 1</Data></Cell>
    <Cell><Data ss:Type="Number">9884</Data></Cell>
    <Cell><Data ss:Type="Number">5925</Data></Cell>
    <Cell><Data ss:Type="String">hsa:5925</Data></Cell>
   </Row>
   <Row ss:AutoFitHeight="0">
    <Cell><Data ss:Type="String">RBM3</Data></Cell>
    <Cell><Data ss:Type="String">P98179</Data></Cell>
    <Cell><Data ss:Type="String">RBM3_HUMAN</Data></Cell>
    <Cell><Data ss:Type="String">RNA binding motif (RNP1, RRM) protein 3</Data></Cell>
    <Cell><Data ss:Type="Number">9900</Data></Cell>
    <Cell><Data ss:Type="Number">5935</Data></Cell>
    <Cell><Data ss:Type="String">hsa:5935</Data></Cell>
   </Row>
   <Row ss:AutoFitHeight="0">
    <Cell><Data ss:Type="String">RBM42</Data></Cell>
    <Cell><Data ss:Type="String">Q9BTD8</Data></Cell>
    <Cell><Data ss:Type="String">RBM42_HUMAN</Data></Cell>
    <Cell><Data ss:Type="String">RNA binding motif protein 42</Data></Cell>
    <Cell><Data ss:Type="Number">28117</Data></Cell>
    <Cell><Data ss:Type="Number">79171</Data></Cell>
    <Cell><Data ss:Type="String">hsa:79171</Data></Cell>
   </Row>
   <Row ss:AutoFitHeight="0">
    <Cell><Data ss:Type="String">RCC1</Data></Cell>
    <Cell><Data ss:Type="String">P18754</Data></Cell>
    <Cell><Data ss:Type="String">RCC1_HUMAN</Data></Cell>
    <Cell><Data ss:Type="String">regulator of chromosome condensation 1</Data></Cell>
    <Cell><Data ss:Type="Number">1913</Data></Cell>
    <Cell><Data ss:Type="Number">1104</Data></Cell>
    <Cell><Data ss:Type="String">hsa:1104</Data></Cell>
   </Row>
   <Row ss:AutoFitHeight="0">
    <Cell><Data ss:Type="String">RHOA</Data></Cell>
    <Cell><Data ss:Type="String">P61586</Data></Cell>
    <Cell><Data ss:Type="String">RHOA_HUMAN</Data></Cell>
    <Cell><Data ss:Type="String">ras homolog gene family, member A</Data></Cell>
    <Cell><Data ss:Type="Number">667</Data></Cell>
    <Cell><Data ss:Type="Number">387</Data></Cell>
    <Cell><Data ss:Type="String">hsa:387</Data></Cell>
   </Row>
   <Row ss:AutoFitHeight="0">
    <Cell><Data ss:Type="String">RIN1</Data></Cell>
    <Cell><Data ss:Type="String">Q13671</Data></Cell>
    <Cell><Data ss:Type="String">RIN1_HUMAN</Data></Cell>
    <Cell><Data ss:Type="String">Ras and Rab interactor 1</Data></Cell>
    <Cell><Data ss:Type="Number">18749</Data></Cell>
    <Cell><Data ss:Type="Number">9610</Data></Cell>
    <Cell><Data ss:Type="String">hsa:9610</Data></Cell>
   </Row>
   <Row ss:AutoFitHeight="0">
    <Cell><Data ss:Type="String">RP9</Data></Cell>
    <Cell><Data ss:Type="String">Q8TA86</Data></Cell>
    <Cell><Data ss:Type="String">RP9_HUMAN</Data></Cell>
    <Cell><Data ss:Type="String">retinitis pigmentosa 9 (autosomal dominant)</Data></Cell>
    <Cell><Data ss:Type="Number">10288</Data></Cell>
    <Cell><Data ss:Type="Number">6100</Data></Cell>
    <Cell><Data ss:Type="String">hsa:6100</Data></Cell>
   </Row>
   <Row ss:AutoFitHeight="0">
    <Cell><Data ss:Type="String">RPL10</Data></Cell>
    <Cell><Data ss:Type="String">P27635</Data></Cell>
    <Cell><Data ss:Type="String">RL10_HUMAN</Data></Cell>
    <Cell><Data ss:Type="String">ribosomal protein L10</Data></Cell>
    <Cell><Data ss:Type="Number">10298</Data></Cell>
    <Cell><Data ss:Type="Number">6134</Data></Cell>
    <Cell><Data ss:Type="String">hsa:6134</Data></Cell>
   </Row>
   <Row ss:AutoFitHeight="0">
    <Cell><Data ss:Type="String">RPL10A</Data></Cell>
    <Cell><Data ss:Type="String">P62906</Data></Cell>
    <Cell><Data ss:Type="String">RL10A_HUMAN</Data></Cell>
    <Cell><Data ss:Type="String">ribosomal protein L10a</Data></Cell>
    <Cell><Data ss:Type="Number">10299</Data></Cell>
    <Cell><Data ss:Type="Number">4736</Data></Cell>
    <Cell><Data ss:Type="String">hsa:4736</Data></Cell>
   </Row>
   <Row ss:AutoFitHeight="0">
    <Cell><Data ss:Type="String">RPL18</Data></Cell>
    <Cell><Data ss:Type="String">Q07020</Data></Cell>
    <Cell><Data ss:Type="String">RL18_HUMAN</Data></Cell>
    <Cell><Data ss:Type="String">ribosomal protein L18</Data></Cell>
    <Cell><Data ss:Type="Number">10310</Data></Cell>
    <Cell><Data ss:Type="Number">6141</Data></Cell>
    <Cell><Data ss:Type="String">hsa:6141</Data></Cell>
   </Row>
   <Row ss:AutoFitHeight="0">
    <Cell><Data ss:Type="String">RPL18A</Data></Cell>
    <Cell><Data ss:Type="String">Q02543</Data></Cell>
    <Cell><Data ss:Type="String">RL18A_HUMAN</Data></Cell>
    <Cell><Data ss:Type="String">ribosomal protein L18a</Data></Cell>
    <Cell><Data ss:Type="Number">10311</Data></Cell>
    <Cell><Data ss:Type="Number">6142</Data></Cell>
    <Cell><Data ss:Type="String">hsa:6142</Data></Cell>
   </Row>
   <Row ss:AutoFitHeight="0">
    <Cell><Data ss:Type="String">RPL27A</Data></Cell>
    <Cell><Data ss:Type="String">P46776</Data></Cell>
    <Cell><Data ss:Type="String">RL27A_HUMAN</Data></Cell>
    <Cell><Data ss:Type="String">ribosomal protein L27a</Data></Cell>
    <Cell><Data ss:Type="Number">10329</Data></Cell>
    <Cell><Data ss:Type="Number">6157</Data></Cell>
    <Cell><Data ss:Type="String">hsa:6157</Data></Cell>
   </Row>
   <Row ss:AutoFitHeight="0">
    <Cell><Data ss:Type="String">RPL29</Data></Cell>
    <Cell><Data ss:Type="String">P47914</Data></Cell>
    <Cell><Data ss:Type="String">RL29_HUMAN</Data></Cell>
    <Cell><Data ss:Type="String">ribosomal protein L29</Data></Cell>
    <Cell><Data ss:Type="Number">10331</Data></Cell>
    <Cell><Data ss:Type="Number">6159</Data></Cell>
    <Cell><Data ss:Type="String">hsa:6159</Data></Cell>
   </Row>
   <Row ss:AutoFitHeight="0">
    <Cell><Data ss:Type="String">RPL3</Data></Cell>
    <Cell><Data ss:Type="String">P39023</Data></Cell>
    <Cell><Data ss:Type="String">RL3_HUMAN</Data></Cell>
    <Cell><Data ss:Type="String">ribosomal protein L3</Data></Cell>
    <Cell><Data ss:Type="Number">10332</Data></Cell>
    <Cell><Data ss:Type="Number">6122</Data></Cell>
    <Cell><Data ss:Type="String">hsa:6122</Data></Cell>
   </Row>
   <Row ss:AutoFitHeight="0">
    <Cell><Data ss:Type="String">RPL30</Data></Cell>
    <Cell><Data ss:Type="String">P62888</Data></Cell>
    <Cell><Data ss:Type="String">RL30_HUMAN</Data></Cell>
    <Cell><Data ss:Type="String">ribosomal protein L30</Data></Cell>
    <Cell><Data ss:Type="Number">10333</Data></Cell>
    <Cell><Data ss:Type="Number">6156</Data></Cell>
    <Cell><Data ss:Type="String">hsa:6156</Data></Cell>
   </Row>
   <Row ss:AutoFitHeight="0">
    <Cell><Data ss:Type="String">RPL6</Data></Cell>
    <Cell><Data ss:Type="String">Q02878</Data></Cell>
    <Cell><Data ss:Type="String">RL6_HUMAN</Data></Cell>
    <Cell><Data ss:Type="String">ribosomal protein L6</Data></Cell>
    <Cell><Data ss:Type="Number">10362</Data></Cell>
    <Cell><Data ss:Type="String">NA</Data></Cell>
    <Cell><Data ss:Type="String">hsa:NA</Data></Cell>
   </Row>
   <Row ss:AutoFitHeight="0">
    <Cell><Data ss:Type="String">RPL7</Data></Cell>
    <Cell><Data ss:Type="String">P18124</Data></Cell>
    <Cell><Data ss:Type="String">RL7_HUMAN</Data></Cell>
    <Cell><Data ss:Type="String">ribosomal protein L7</Data></Cell>
    <Cell><Data ss:Type="Number">10363</Data></Cell>
    <Cell><Data ss:Type="Number">6129</Data></Cell>
    <Cell><Data ss:Type="String">hsa:6129</Data></Cell>
   </Row>
   <Row ss:AutoFitHeight="0">
    <Cell><Data ss:Type="String">RPL7A</Data></Cell>
    <Cell><Data ss:Type="String">P62424</Data></Cell>
    <Cell><Data ss:Type="String">RL7A_HUMAN</Data></Cell>
    <Cell><Data ss:Type="String">ribosomal protein L7a</Data></Cell>
    <Cell><Data ss:Type="Number">10364</Data></Cell>
    <Cell><Data ss:Type="Number">6130</Data></Cell>
    <Cell><Data ss:Type="String">hsa:6130</Data></Cell>
   </Row>
   <Row ss:AutoFitHeight="0">
    <Cell><Data ss:Type="String">RPL8</Data></Cell>
    <Cell><Data ss:Type="String">P62917</Data></Cell>
    <Cell><Data ss:Type="String">RL8_HUMAN</Data></Cell>
    <Cell><Data ss:Type="String">ribosomal protein L8</Data></Cell>
    <Cell><Data ss:Type="Number">10368</Data></Cell>
    <Cell><Data ss:Type="Number">6132</Data></Cell>
    <Cell><Data ss:Type="String">hsa:6132</Data></Cell>
   </Row>
   <Row ss:AutoFitHeight="0">
    <Cell><Data ss:Type="String">RPL9P9</Data></Cell>
    <Cell><Data ss:Type="String">P32969</Data></Cell>
    <Cell><Data ss:Type="String">RL9_HUMAN</Data></Cell>
    <Cell><Data ss:Type="String">ribosomal protein L9 pseudogene 9</Data></Cell>
    <Cell><Data ss:Type="Number">17251</Data></Cell>
    <Cell><Data ss:Type="Number">388147</Data></Cell>
    <Cell><Data ss:Type="String">hsa:388147</Data></Cell>
   </Row>
   <Row ss:AutoFitHeight="0">
    <Cell><Data ss:Type="String">RPLP0</Data></Cell>
    <Cell><Data ss:Type="String">P05388</Data></Cell>
    <Cell><Data ss:Type="String">RLA0_HUMAN</Data></Cell>
    <Cell><Data ss:Type="String">ribosomal protein, large, P0</Data></Cell>
    <Cell><Data ss:Type="Number">10371</Data></Cell>
    <Cell><Data ss:Type="Number">6175</Data></Cell>
    <Cell><Data ss:Type="String">hsa:6175</Data></Cell>
   </Row>
   <Row ss:AutoFitHeight="0">
    <Cell><Data ss:Type="String">RPN2</Data></Cell>
    <Cell><Data ss:Type="String">P04844</Data></Cell>
    <Cell><Data ss:Type="String">RPN2_HUMAN</Data></Cell>
    <Cell><Data ss:Type="String">ribophorin II</Data></Cell>
    <Cell><Data ss:Type="Number">10382</Data></Cell>
    <Cell><Data ss:Type="Number">6185</Data></Cell>
    <Cell><Data ss:Type="String">hsa:6185</Data></Cell>
   </Row>
   <Row ss:AutoFitHeight="0">
    <Cell><Data ss:Type="String">RPS15</Data></Cell>
    <Cell><Data ss:Type="String">P62841</Data></Cell>
    <Cell><Data ss:Type="String">RS15_HUMAN</Data></Cell>
    <Cell><Data ss:Type="String">ribosomal protein S15</Data></Cell>
    <Cell><Data ss:Type="Number">10388</Data></Cell>
    <Cell><Data ss:Type="Number">6209</Data></Cell>
    <Cell><Data ss:Type="String">hsa:6209</Data></Cell>
   </Row>
   <Row ss:AutoFitHeight="0">
    <Cell><Data ss:Type="String">RPS19</Data></Cell>
    <Cell><Data ss:Type="String">P39019</Data></Cell>
    <Cell><Data ss:Type="String">RS19_HUMAN</Data></Cell>
    <Cell><Data ss:Type="String">ribosomal protein S19</Data></Cell>
    <Cell><Data ss:Type="Number">10402</Data></Cell>
    <Cell><Data ss:Type="Number">6223</Data></Cell>
    <Cell><Data ss:Type="String">hsa:6223</Data></Cell>
   </Row>
   <Row ss:AutoFitHeight="0">
    <Cell><Data ss:Type="String">RPS2</Data></Cell>
    <Cell><Data ss:Type="String">P15880</Data></Cell>
    <Cell><Data ss:Type="String">RS2_HUMAN</Data></Cell>
    <Cell><Data ss:Type="String">ribosomal protein S2</Data></Cell>
    <Cell><Data ss:Type="Number">10404</Data></Cell>
    <Cell><Data ss:Type="Number">6187</Data></Cell>
    <Cell><Data ss:Type="String">hsa:6187</Data></Cell>
   </Row>
   <Row ss:AutoFitHeight="0">
    <Cell><Data ss:Type="String">RPS3</Data></Cell>
    <Cell><Data ss:Type="String">P23396</Data></Cell>
    <Cell><Data ss:Type="String">RS3_HUMAN</Data></Cell>
    <Cell><Data ss:Type="String">ribosomal protein S3</Data></Cell>
    <Cell><Data ss:Type="Number">10420</Data></Cell>
    <Cell><Data ss:Type="Number">6188</Data></Cell>
    <Cell><Data ss:Type="String">hsa:6188</Data></Cell>
   </Row>
   <Row ss:AutoFitHeight="0">
    <Cell><Data ss:Type="String">RPS5</Data></Cell>
    <Cell><Data ss:Type="String">P46782</Data></Cell>
    <Cell><Data ss:Type="String">RS5_HUMAN</Data></Cell>
    <Cell><Data ss:Type="String">ribosomal protein S5</Data></Cell>
    <Cell><Data ss:Type="Number">10426</Data></Cell>
    <Cell><Data ss:Type="Number">6193</Data></Cell>
    <Cell><Data ss:Type="String">hsa:6193</Data></Cell>
   </Row>
   <Row ss:AutoFitHeight="0">
    <Cell><Data ss:Type="String">RPSA</Data></Cell>
    <Cell><Data ss:Type="String">P08865</Data></Cell>
    <Cell><Data ss:Type="String">RSSA_HUMAN</Data></Cell>
    <Cell><Data ss:Type="String">ribosomal protein SA</Data></Cell>
    <Cell><Data ss:Type="Number">6502</Data></Cell>
    <Cell><Data ss:Type="Number">3921</Data></Cell>
    <Cell><Data ss:Type="String">hsa:3921</Data></Cell>
   </Row>
   <Row ss:AutoFitHeight="0">
    <Cell><Data ss:Type="String">RRAGC</Data></Cell>
    <Cell><Data ss:Type="String">Q9HB90</Data></Cell>
    <Cell><Data ss:Type="String">RRAGC_HUMAN</Data></Cell>
    <Cell><Data ss:Type="String">Ras-related GTP binding C</Data></Cell>
    <Cell><Data ss:Type="Number">19902</Data></Cell>
    <Cell><Data ss:Type="Number">64121</Data></Cell>
    <Cell><Data ss:Type="String">hsa:64121</Data></Cell>
   </Row>
   <Row ss:AutoFitHeight="0">
    <Cell><Data ss:Type="String">RRM2</Data></Cell>
    <Cell><Data ss:Type="String">P31350</Data></Cell>
    <Cell><Data ss:Type="String">RIR2_HUMAN</Data></Cell>
    <Cell><Data ss:Type="String">ribonucleotide reductase M2</Data></Cell>
    <Cell><Data ss:Type="Number">10452</Data></Cell>
    <Cell><Data ss:Type="Number">6241</Data></Cell>
    <Cell><Data ss:Type="String">hsa:6241</Data></Cell>
   </Row>
   <Row ss:AutoFitHeight="0">
    <Cell><Data ss:Type="String">RUNX1T1</Data></Cell>
    <Cell><Data ss:Type="String">Q06455</Data></Cell>
    <Cell><Data ss:Type="String">MTG8_HUMAN</Data></Cell>
    <Cell><Data ss:Type="String">runt-related transcription factor 1; translocated to, 1 (cyclin D-related)</Data></Cell>
    <Cell><Data ss:Type="Number">1535</Data></Cell>
    <Cell><Data ss:Type="Number">862</Data></Cell>
    <Cell><Data ss:Type="String">hsa:862</Data></Cell>
   </Row>
   <Row ss:AutoFitHeight="0">
    <Cell><Data ss:Type="String">RUNX3</Data></Cell>
    <Cell><Data ss:Type="String">Q13761</Data></Cell>
    <Cell><Data ss:Type="String">RUNX3_HUMAN</Data></Cell>
    <Cell><Data ss:Type="String">runt-related transcription factor 3</Data></Cell>
    <Cell><Data ss:Type="Number">10473</Data></Cell>
    <Cell><Data ss:Type="Number">864</Data></Cell>
    <Cell><Data ss:Type="String">hsa:864</Data></Cell>
   </Row>
   <Row ss:AutoFitHeight="0">
    <Cell><Data ss:Type="String">RWDD2A</Data></Cell>
    <Cell><Data ss:Type="String">Q9UIY3</Data></Cell>
    <Cell><Data ss:Type="String">RWD2A_HUMAN</Data></Cell>
    <Cell><Data ss:Type="String">RWD domain containing 2A</Data></Cell>
    <Cell><Data ss:Type="Number">21385</Data></Cell>
    <Cell><Data ss:Type="Number">112611</Data></Cell>
    <Cell><Data ss:Type="String">hsa:112611</Data></Cell>
   </Row>
   <Row ss:AutoFitHeight="0">
    <Cell><Data ss:Type="String">S100A4</Data></Cell>
    <Cell><Data ss:Type="String">P26447</Data></Cell>
    <Cell><Data ss:Type="String">S10A4_HUMAN</Data></Cell>
    <Cell><Data ss:Type="String">S100 calcium binding protein A4</Data></Cell>
    <Cell><Data ss:Type="Number">10494</Data></Cell>
    <Cell><Data ss:Type="Number">6275</Data></Cell>
    <Cell><Data ss:Type="String">hsa:6275</Data></Cell>
   </Row>
   <Row ss:AutoFitHeight="0">
    <Cell><Data ss:Type="String">S100A6</Data></Cell>
    <Cell><Data ss:Type="String">P06703</Data></Cell>
    <Cell><Data ss:Type="String">S10A6_HUMAN</Data></Cell>
    <Cell><Data ss:Type="String">S100 calcium binding protein A6</Data></Cell>
    <Cell><Data ss:Type="Number">10496</Data></Cell>
    <Cell><Data ss:Type="Number">6277</Data></Cell>
    <Cell><Data ss:Type="String">hsa:6277</Data></Cell>
   </Row>
   <Row ss:AutoFitHeight="0">
    <Cell><Data ss:Type="String">S100A7</Data></Cell>
    <Cell><Data ss:Type="String">P31151</Data></Cell>
    <Cell><Data ss:Type="String">S10A7_HUMAN</Data></Cell>
    <Cell><Data ss:Type="String">S100 calcium binding protein A7</Data></Cell>
    <Cell><Data ss:Type="Number">10497</Data></Cell>
    <Cell><Data ss:Type="Number">6278</Data></Cell>
    <Cell><Data ss:Type="String">hsa:6278</Data></Cell>
   </Row>
   <Row ss:AutoFitHeight="0">
    <Cell><Data ss:Type="String">S100A8</Data></Cell>
    <Cell><Data ss:Type="String">P05109</Data></Cell>
    <Cell><Data ss:Type="String">S10A8_HUMAN</Data></Cell>
    <Cell><Data ss:Type="String">S100 calcium binding protein A8</Data></Cell>
    <Cell><Data ss:Type="Number">10498</Data></Cell>
    <Cell><Data ss:Type="Number">6279</Data></Cell>
    <Cell><Data ss:Type="String">hsa:6279</Data></Cell>
   </Row>
   <Row ss:AutoFitHeight="0">
    <Cell><Data ss:Type="String">S100A9</Data></Cell>
    <Cell><Data ss:Type="String">P06702</Data></Cell>
    <Cell><Data ss:Type="String">S10A9_HUMAN</Data></Cell>
    <Cell><Data ss:Type="String">S100 calcium binding protein A9</Data></Cell>
    <Cell><Data ss:Type="Number">10499</Data></Cell>
    <Cell><Data ss:Type="Number">6280</Data></Cell>
    <Cell><Data ss:Type="String">hsa:6280</Data></Cell>
   </Row>
   <Row ss:AutoFitHeight="0">
    <Cell><Data ss:Type="String">S100P</Data></Cell>
    <Cell><Data ss:Type="String">P25815</Data></Cell>
    <Cell><Data ss:Type="String">S100P_HUMAN</Data></Cell>
    <Cell><Data ss:Type="String">S100 calcium binding protein P</Data></Cell>
    <Cell><Data ss:Type="Number">10504</Data></Cell>
    <Cell><Data ss:Type="Number">6286</Data></Cell>
    <Cell><Data ss:Type="String">hsa:6286</Data></Cell>
   </Row>
   <Row ss:AutoFitHeight="0">
    <Cell><Data ss:Type="String">S1PR1</Data></Cell>
    <Cell><Data ss:Type="String">P21453</Data></Cell>
    <Cell><Data ss:Type="String">S1PR1_HUMAN</Data></Cell>
    <Cell><Data ss:Type="String">sphingosine-1-phosphate receptor 1</Data></Cell>
    <Cell><Data ss:Type="Number">3165</Data></Cell>
    <Cell><Data ss:Type="Number">1901</Data></Cell>
    <Cell><Data ss:Type="String">hsa:1901</Data></Cell>
   </Row>
   <Row ss:AutoFitHeight="0">
    <Cell><Data ss:Type="String">SARS</Data></Cell>
    <Cell><Data ss:Type="String">P49591</Data></Cell>
    <Cell><Data ss:Type="String">SYSC_HUMAN</Data></Cell>
    <Cell><Data ss:Type="String">seryl-tRNA synthetase</Data></Cell>
    <Cell><Data ss:Type="Number">10537</Data></Cell>
    <Cell><Data ss:Type="Number">6301</Data></Cell>
    <Cell><Data ss:Type="String">hsa:6301</Data></Cell>
   </Row>
   <Row ss:AutoFitHeight="0">
    <Cell><Data ss:Type="String">SCGB2A1</Data></Cell>
    <Cell><Data ss:Type="String">O75556</Data></Cell>
    <Cell><Data ss:Type="String">SG2A1_HUMAN</Data></Cell>
    <Cell><Data ss:Type="String">secretoglobin, family 2A, member 1</Data></Cell>
    <Cell><Data ss:Type="Number">7051</Data></Cell>
    <Cell><Data ss:Type="Number">4246</Data></Cell>
    <Cell><Data ss:Type="String">hsa:4246</Data></Cell>
   </Row>
   <Row ss:AutoFitHeight="0">
    <Cell><Data ss:Type="String">SDC1</Data></Cell>
    <Cell><Data ss:Type="String">P18827</Data></Cell>
    <Cell><Data ss:Type="String">SDC1_HUMAN</Data></Cell>
    <Cell><Data ss:Type="String">syndecan 1</Data></Cell>
    <Cell><Data ss:Type="Number">10658</Data></Cell>
    <Cell><Data ss:Type="Number">6382</Data></Cell>
    <Cell><Data ss:Type="String">hsa:6382</Data></Cell>
   </Row>
   <Row ss:AutoFitHeight="0">
    <Cell><Data ss:Type="String">SDHB</Data></Cell>
    <Cell><Data ss:Type="String">P21912</Data></Cell>
    <Cell><Data ss:Type="String">DHSB_HUMAN</Data></Cell>
    <Cell><Data ss:Type="String">succinate dehydrogenase complex, subunit B, iron sulfur (Ip)</Data></Cell>
    <Cell><Data ss:Type="Number">10681</Data></Cell>
    <Cell><Data ss:Type="Number">6390</Data></Cell>
    <Cell><Data ss:Type="String">hsa:6390</Data></Cell>
   </Row>
   <Row ss:AutoFitHeight="0">
    <Cell><Data ss:Type="String">SEC13</Data></Cell>
    <Cell><Data ss:Type="String">P55735</Data></Cell>
    <Cell><Data ss:Type="String">SEC13_HUMAN</Data></Cell>
    <Cell><Data ss:Type="String">SEC13 homolog (S. cerevisiae)</Data></Cell>
    <Cell><Data ss:Type="Number">10697</Data></Cell>
    <Cell><Data ss:Type="Number">6396</Data></Cell>
    <Cell><Data ss:Type="String">hsa:6396</Data></Cell>
   </Row>
   <Row ss:AutoFitHeight="0">
    <Cell><Data ss:Type="String">SEC16A</Data></Cell>
    <Cell><Data ss:Type="String">O15027</Data></Cell>
    <Cell><Data ss:Type="String">SC16A_HUMAN</Data></Cell>
    <Cell><Data ss:Type="String">SEC16 homolog A (S. cerevisiae)</Data></Cell>
    <Cell><Data ss:Type="Number">29006</Data></Cell>
    <Cell><Data ss:Type="Number">9919</Data></Cell>
    <Cell><Data ss:Type="String">hsa:9919</Data></Cell>
   </Row>
   <Row ss:AutoFitHeight="0">
    <Cell><Data ss:Type="String">SELE</Data></Cell>
    <Cell><Data ss:Type="String">P16581</Data></Cell>
    <Cell><Data ss:Type="String">LYAM2_HUMAN</Data></Cell>
    <Cell><Data ss:Type="String">selectin E</Data></Cell>
    <Cell><Data ss:Type="Number">10718</Data></Cell>
    <Cell><Data ss:Type="Number">6401</Data></Cell>
    <Cell><Data ss:Type="String">hsa:6401</Data></Cell>
   </Row>
   <Row ss:AutoFitHeight="0">
    <Cell><Data ss:Type="String">SELL</Data></Cell>
    <Cell><Data ss:Type="String">P14151</Data></Cell>
    <Cell><Data ss:Type="String">LYAM1_HUMAN</Data></Cell>
    <Cell><Data ss:Type="String">selectin L</Data></Cell>
    <Cell><Data ss:Type="Number">10720</Data></Cell>
    <Cell><Data ss:Type="Number">6402</Data></Cell>
    <Cell><Data ss:Type="String">hsa:6402</Data></Cell>
   </Row>
   <Row ss:AutoFitHeight="0">
    <Cell><Data ss:Type="String">SEPHS1</Data></Cell>
    <Cell><Data ss:Type="String">P49903</Data></Cell>
    <Cell><Data ss:Type="String">SPS1_HUMAN</Data></Cell>
    <Cell><Data ss:Type="String">selenophosphate synthetase 1</Data></Cell>
    <Cell><Data ss:Type="Number">19685</Data></Cell>
    <Cell><Data ss:Type="Number">22929</Data></Cell>
    <Cell><Data ss:Type="String">hsa:22929</Data></Cell>
   </Row>
   <Row ss:AutoFitHeight="0">
    <Cell><Data ss:Type="String">SERGEF</Data></Cell>
    <Cell><Data ss:Type="String">Q9UGK8</Data></Cell>
    <Cell><Data ss:Type="String">SRGEF_HUMAN</Data></Cell>
    <Cell><Data ss:Type="String">secretion regulating guanine nucleotide exchange factor</Data></Cell>
    <Cell><Data ss:Type="Number">17499</Data></Cell>
    <Cell><Data ss:Type="Number">26297</Data></Cell>
    <Cell><Data ss:Type="String">hsa:26297</Data></Cell>
   </Row>
   <Row ss:AutoFitHeight="0">
    <Cell><Data ss:Type="String">SERPINB5</Data></Cell>
    <Cell><Data ss:Type="String">P36952</Data></Cell>
    <Cell><Data ss:Type="String">SPB5_HUMAN</Data></Cell>
    <Cell><Data ss:Type="String">serpin peptidase inhibitor, clade B (ovalbumin), member 5</Data></Cell>
    <Cell><Data ss:Type="Number">8949</Data></Cell>
    <Cell><Data ss:Type="Number">5268</Data></Cell>
    <Cell><Data ss:Type="String">hsa:5268</Data></Cell>
   </Row>
   <Row ss:AutoFitHeight="0">
    <Cell><Data ss:Type="String">SERPINE1</Data></Cell>
    <Cell><Data ss:Type="String">P05121</Data></Cell>
    <Cell><Data ss:Type="String">PAI1_HUMAN</Data></Cell>
    <Cell><Data ss:Type="String">serpin peptidase inhibitor, clade E (nexin, plasminogen activator inhibitor type 1), member 1</Data></Cell>
    <Cell><Data ss:Type="Number">8583</Data></Cell>
    <Cell><Data ss:Type="Number">5054</Data></Cell>
    <Cell><Data ss:Type="String">hsa:5054</Data></Cell>
   </Row>
   <Row ss:AutoFitHeight="0">
    <Cell><Data ss:Type="String">SERPINE2</Data></Cell>
    <Cell><Data ss:Type="String">P07093</Data></Cell>
    <Cell><Data ss:Type="String">GDN_HUMAN</Data></Cell>
    <Cell><Data ss:Type="String">serpin peptidase inhibitor, clade E (nexin, plasminogen activator inhibitor type 1), member 2</Data></Cell>
    <Cell><Data ss:Type="Number">8951</Data></Cell>
    <Cell><Data ss:Type="Number">5270</Data></Cell>
    <Cell><Data ss:Type="String">hsa:5270</Data></Cell>
   </Row>
   <Row ss:AutoFitHeight="0">
    <Cell><Data ss:Type="String">SF3B3</Data></Cell>
    <Cell><Data ss:Type="String">Q15393</Data></Cell>
    <Cell><Data ss:Type="String">SF3B3_HUMAN</Data></Cell>
    <Cell><Data ss:Type="String">splicing factor 3b, subunit 3, 130kDa</Data></Cell>
    <Cell><Data ss:Type="Number">10770</Data></Cell>
    <Cell><Data ss:Type="Number">23450</Data></Cell>
    <Cell><Data ss:Type="String">hsa:23450</Data></Cell>
   </Row>
   <Row ss:AutoFitHeight="0">
    <Cell><Data ss:Type="String">SF3B4</Data></Cell>
    <Cell><Data ss:Type="String">Q15427</Data></Cell>
    <Cell><Data ss:Type="String">SF3B4_HUMAN</Data></Cell>
    <Cell><Data ss:Type="String">splicing factor 3b, subunit 4, 49kDa</Data></Cell>
    <Cell><Data ss:Type="Number">10771</Data></Cell>
    <Cell><Data ss:Type="Number">10262</Data></Cell>
    <Cell><Data ss:Type="String">hsa:10262</Data></Cell>
   </Row>
   <Row ss:AutoFitHeight="0">
    <Cell><Data ss:Type="String">SFN</Data></Cell>
    <Cell><Data ss:Type="String">P31947</Data></Cell>
    <Cell><Data ss:Type="String">1433S_HUMAN</Data></Cell>
    <Cell><Data ss:Type="String">stratifin</Data></Cell>
    <Cell><Data ss:Type="Number">10773</Data></Cell>
    <Cell><Data ss:Type="Number">2810</Data></Cell>
    <Cell><Data ss:Type="String">hsa:2810</Data></Cell>
   </Row>
   <Row ss:AutoFitHeight="0">
    <Cell><Data ss:Type="String">SFRP1</Data></Cell>
    <Cell><Data ss:Type="String">Q8N474</Data></Cell>
    <Cell><Data ss:Type="String">SFRP1_HUMAN</Data></Cell>
    <Cell><Data ss:Type="String">secreted frizzled-related protein 1</Data></Cell>
    <Cell><Data ss:Type="Number">10776</Data></Cell>
    <Cell><Data ss:Type="Number">6422</Data></Cell>
    <Cell><Data ss:Type="String">hsa:6422</Data></Cell>
   </Row>
   <Row ss:AutoFitHeight="0">
    <Cell><Data ss:Type="String">SFRP2</Data></Cell>
    <Cell><Data ss:Type="String">Q96HF1</Data></Cell>
    <Cell><Data ss:Type="String">SFRP2_HUMAN</Data></Cell>
    <Cell><Data ss:Type="String">secreted frizzled-related protein 2</Data></Cell>
    <Cell><Data ss:Type="Number">10777</Data></Cell>
    <Cell><Data ss:Type="Number">6423</Data></Cell>
    <Cell><Data ss:Type="String">hsa:6423</Data></Cell>
   </Row>
   <Row ss:AutoFitHeight="0">
    <Cell><Data ss:Type="String">SFRS11</Data></Cell>
    <Cell><Data ss:Type="String">Q05519</Data></Cell>
    <Cell><Data ss:Type="String">SFR11_HUMAN</Data></Cell>
    <Cell><Data ss:Type="String">splicing factor, arginine/serine-rich 11</Data></Cell>
    <Cell><Data ss:Type="Number">10782</Data></Cell>
    <Cell><Data ss:Type="Number">9295</Data></Cell>
    <Cell><Data ss:Type="String">hsa:9295</Data></Cell>
   </Row>
   <Row ss:AutoFitHeight="0">
    <Cell><Data ss:Type="String">SFRS18</Data></Cell>
    <Cell><Data ss:Type="String">Q8TF01</Data></Cell>
    <Cell><Data ss:Type="String">SFR18_HUMAN</Data></Cell>
    <Cell><Data ss:Type="String">splicing factor, arginine/serine-rich 18</Data></Cell>
    <Cell><Data ss:Type="Number">21222</Data></Cell>
    <Cell><Data ss:Type="Number">25957</Data></Cell>
    <Cell><Data ss:Type="String">hsa:25957</Data></Cell>
   </Row>
   <Row ss:AutoFitHeight="0">
    <Cell><Data ss:Type="String">SGCA</Data></Cell>
    <Cell><Data ss:Type="String">Q16586</Data></Cell>
    <Cell><Data ss:Type="String">SGCA_HUMAN</Data></Cell>
    <Cell><Data ss:Type="String">sarcoglycan, alpha (50kDa dystrophin-associated glycoprotein)</Data></Cell>
    <Cell><Data ss:Type="Number">10805</Data></Cell>
    <Cell><Data ss:Type="Number">6442</Data></Cell>
    <Cell><Data ss:Type="String">hsa:6442</Data></Cell>
   </Row>
   <Row ss:AutoFitHeight="0">
    <Cell><Data ss:Type="String">SGSM3</Data></Cell>
    <Cell><Data ss:Type="String">Q96HU1</Data></Cell>
    <Cell><Data ss:Type="String">SGSM3_HUMAN</Data></Cell>
    <Cell><Data ss:Type="String">small G protein signaling modulator 3</Data></Cell>
    <Cell><Data ss:Type="Number">25228</Data></Cell>
    <Cell><Data ss:Type="Number">27352</Data></Cell>
    <Cell><Data ss:Type="String">hsa:27352</Data></Cell>
   </Row>
   <Row ss:AutoFitHeight="0">
    <Cell><Data ss:Type="String">SLC16A3</Data></Cell>
    <Cell><Data ss:Type="String">O15427</Data></Cell>
    <Cell><Data ss:Type="String">MOT4_HUMAN</Data></Cell>
    <Cell><Data ss:Type="String">solute carrier family 16, member 3 (monocarboxylic acid transporter 4)</Data></Cell>
    <Cell><Data ss:Type="Number">10924</Data></Cell>
    <Cell><Data ss:Type="Number">9123</Data></Cell>
    <Cell><Data ss:Type="String">hsa:9123</Data></Cell>
   </Row>
   <Row ss:AutoFitHeight="0">
    <Cell><Data ss:Type="String">SLC16A6</Data></Cell>
    <Cell><Data ss:Type="String">O15403</Data></Cell>
    <Cell><Data ss:Type="String">MOT7_HUMAN</Data></Cell>
    <Cell><Data ss:Type="String">solute carrier family 16, member 6 (monocarboxylic acid transporter 7)</Data></Cell>
    <Cell><Data ss:Type="Number">10927</Data></Cell>
    <Cell><Data ss:Type="Number">9120</Data></Cell>
    <Cell><Data ss:Type="String">hsa:9120</Data></Cell>
   </Row>
   <Row ss:AutoFitHeight="0">
    <Cell><Data ss:Type="String">SLC17A1</Data></Cell>
    <Cell><Data ss:Type="String">Q14916</Data></Cell>
    <Cell><Data ss:Type="String">NPT1_HUMAN</Data></Cell>
    <Cell><Data ss:Type="String">solute carrier family 17 (sodium phosphate), member 1</Data></Cell>
    <Cell><Data ss:Type="Number">10929</Data></Cell>
    <Cell><Data ss:Type="Number">6568</Data></Cell>
    <Cell><Data ss:Type="String">hsa:6568</Data></Cell>
   </Row>
   <Row ss:AutoFitHeight="0">
    <Cell><Data ss:Type="String">SLC19A1</Data></Cell>
    <Cell><Data ss:Type="String">P41440</Data></Cell>
    <Cell><Data ss:Type="String">S19A1_HUMAN</Data></Cell>
    <Cell><Data ss:Type="String">solute carrier family 19 (folate transporter), member 1</Data></Cell>
    <Cell><Data ss:Type="Number">10937</Data></Cell>
    <Cell><Data ss:Type="Number">6573</Data></Cell>
    <Cell><Data ss:Type="String">hsa:6573</Data></Cell>
   </Row>
   <Row ss:AutoFitHeight="0">
    <Cell><Data ss:Type="String">SLC29A1</Data></Cell>
    <Cell><Data ss:Type="String">Q99808</Data></Cell>
    <Cell><Data ss:Type="String">S29A1_HUMAN</Data></Cell>
    <Cell><Data ss:Type="String">solute carrier family 29 (nucleoside transporters), member 1</Data></Cell>
    <Cell><Data ss:Type="Number">11003</Data></Cell>
    <Cell><Data ss:Type="Number">2030</Data></Cell>
    <Cell><Data ss:Type="String">hsa:2030</Data></Cell>
   </Row>
   <Row ss:AutoFitHeight="0">
    <Cell><Data ss:Type="String">SLC35A2</Data></Cell>
    <Cell><Data ss:Type="String">P78381</Data></Cell>
    <Cell><Data ss:Type="String">S35A2_HUMAN</Data></Cell>
    <Cell><Data ss:Type="String">solute carrier family 35 (UDP-galactose transporter), member A2</Data></Cell>
    <Cell><Data ss:Type="Number">11022</Data></Cell>
    <Cell><Data ss:Type="Number">7355</Data></Cell>
    <Cell><Data ss:Type="String">hsa:7355</Data></Cell>
   </Row>
   <Row ss:AutoFitHeight="0">
    <Cell><Data ss:Type="String">SLC37A4</Data></Cell>
    <Cell><Data ss:Type="String">O43826</Data></Cell>
    <Cell><Data ss:Type="String">G6PT1_HUMAN</Data></Cell>
    <Cell><Data ss:Type="String">solute carrier family 37 (glucose-6-phosphate transporter), member 4</Data></Cell>
    <Cell><Data ss:Type="Number">4061</Data></Cell>
    <Cell><Data ss:Type="Number">2542</Data></Cell>
    <Cell><Data ss:Type="String">hsa:2542</Data></Cell>
   </Row>
   <Row ss:AutoFitHeight="0">
    <Cell><Data ss:Type="String">SLC7A5</Data></Cell>
    <Cell><Data ss:Type="String">Q01650</Data></Cell>
    <Cell><Data ss:Type="String">LAT1_HUMAN</Data></Cell>
    <Cell><Data ss:Type="String">solute carrier family 7 (cationic amino acid transporter, y+ system), member 5</Data></Cell>
    <Cell><Data ss:Type="Number">11063</Data></Cell>
    <Cell><Data ss:Type="Number">8140</Data></Cell>
    <Cell><Data ss:Type="String">hsa:8140</Data></Cell>
   </Row>
   <Row ss:AutoFitHeight="0">
    <Cell><Data ss:Type="String">SLK</Data></Cell>
    <Cell><Data ss:Type="String">Q9H2G2</Data></Cell>
    <Cell><Data ss:Type="String">SLK_HUMAN</Data></Cell>
    <Cell><Data ss:Type="String">STE20-like kinase (yeast)</Data></Cell>
    <Cell><Data ss:Type="Number">11088</Data></Cell>
    <Cell><Data ss:Type="Number">9748</Data></Cell>
    <Cell><Data ss:Type="String">hsa:9748</Data></Cell>
   </Row>
   <Row ss:AutoFitHeight="0">
    <Cell><Data ss:Type="String">SLMO2</Data></Cell>
    <Cell><Data ss:Type="String">Q9Y3B1</Data></Cell>
    <Cell><Data ss:Type="String">SLMO2_HUMAN</Data></Cell>
    <Cell><Data ss:Type="String">slowmo homolog 2 (Drosophila)</Data></Cell>
    <Cell><Data ss:Type="Number">15892</Data></Cell>
    <Cell><Data ss:Type="Number">51012</Data></Cell>
    <Cell><Data ss:Type="String">hsa:51012</Data></Cell>
   </Row>
   <Row ss:AutoFitHeight="0">
    <Cell><Data ss:Type="String">SMAD2</Data></Cell>
    <Cell><Data ss:Type="String">Q15796</Data></Cell>
    <Cell><Data ss:Type="String">SMAD2_HUMAN</Data></Cell>
    <Cell><Data ss:Type="String">SMAD family member 2</Data></Cell>
    <Cell><Data ss:Type="Number">6768</Data></Cell>
    <Cell><Data ss:Type="Number">4087</Data></Cell>
    <Cell><Data ss:Type="String">hsa:4087</Data></Cell>
   </Row>
   <Row ss:AutoFitHeight="0">
    <Cell><Data ss:Type="String">SMAD3</Data></Cell>
    <Cell><Data ss:Type="String">P84022</Data></Cell>
    <Cell><Data ss:Type="String">SMAD3_HUMAN</Data></Cell>
    <Cell><Data ss:Type="String">SMAD family member 3</Data></Cell>
    <Cell><Data ss:Type="Number">6769</Data></Cell>
    <Cell><Data ss:Type="Number">4088</Data></Cell>
    <Cell><Data ss:Type="String">hsa:4088</Data></Cell>
   </Row>
   <Row ss:AutoFitHeight="0">
    <Cell><Data ss:Type="String">SMAD4</Data></Cell>
    <Cell><Data ss:Type="String">Q13485</Data></Cell>
    <Cell><Data ss:Type="String">SMAD4_HUMAN</Data></Cell>
    <Cell><Data ss:Type="String">SMAD family member 4</Data></Cell>
    <Cell><Data ss:Type="Number">6770</Data></Cell>
    <Cell><Data ss:Type="Number">4089</Data></Cell>
    <Cell><Data ss:Type="String">hsa:4089</Data></Cell>
   </Row>
   <Row ss:AutoFitHeight="0">
    <Cell><Data ss:Type="String">SMARCA4</Data></Cell>
    <Cell><Data ss:Type="String">P51532</Data></Cell>
    <Cell><Data ss:Type="String">SMCA4_HUMAN</Data></Cell>
    <Cell><Data ss:Type="String">SWI/SNF related, matrix associated, actin dependent regulator of chromatin, subfamily a, member 4</Data></Cell>
    <Cell><Data ss:Type="Number">11100</Data></Cell>
    <Cell><Data ss:Type="Number">6597</Data></Cell>
    <Cell><Data ss:Type="String">hsa:6597</Data></Cell>
   </Row>
   <Row ss:AutoFitHeight="0">
    <Cell><Data ss:Type="String">SNX3</Data></Cell>
    <Cell><Data ss:Type="String">O60493</Data></Cell>
    <Cell><Data ss:Type="String">SNX3_HUMAN</Data></Cell>
    <Cell><Data ss:Type="String">sorting nexin 3</Data></Cell>
    <Cell><Data ss:Type="Number">11174</Data></Cell>
    <Cell><Data ss:Type="String">NA</Data></Cell>
    <Cell><Data ss:Type="String">hsa:NA</Data></Cell>
   </Row>
   <Row ss:AutoFitHeight="0">
    <Cell><Data ss:Type="String">SOCS1</Data></Cell>
    <Cell><Data ss:Type="String">O15524</Data></Cell>
    <Cell><Data ss:Type="String">SOCS1_HUMAN</Data></Cell>
    <Cell><Data ss:Type="String">suppressor of cytokine signaling 1</Data></Cell>
    <Cell><Data ss:Type="Number">19383</Data></Cell>
    <Cell><Data ss:Type="String">NA</Data></Cell>
    <Cell><Data ss:Type="String">hsa:NA</Data></Cell>
   </Row>
   <Row ss:AutoFitHeight="0">
    <Cell><Data ss:Type="String">SOD1</Data></Cell>
    <Cell><Data ss:Type="String">P00441</Data></Cell>
    <Cell><Data ss:Type="String">SODC_HUMAN</Data></Cell>
    <Cell><Data ss:Type="String">superoxide dismutase 1, soluble</Data></Cell>
    <Cell><Data ss:Type="Number">11179</Data></Cell>
    <Cell><Data ss:Type="Number">6647</Data></Cell>
    <Cell><Data ss:Type="String">hsa:6647</Data></Cell>
   </Row>
   <Row ss:AutoFitHeight="0">
    <Cell><Data ss:Type="String">SORBS3</Data></Cell>
    <Cell><Data ss:Type="String">O60504</Data></Cell>
    <Cell><Data ss:Type="String">VINEX_HUMAN</Data></Cell>
    <Cell><Data ss:Type="String">sorbin and SH3 domain containing 3</Data></Cell>
    <Cell><Data ss:Type="Number">30907</Data></Cell>
    <Cell><Data ss:Type="Number">10174</Data></Cell>
    <Cell><Data ss:Type="String">hsa:10174</Data></Cell>
   </Row>
   <Row ss:AutoFitHeight="0">
    <Cell><Data ss:Type="String">SORL1</Data></Cell>
    <Cell><Data ss:Type="String">Q92673</Data></Cell>
    <Cell><Data ss:Type="String">SORL_HUMAN</Data></Cell>
    <Cell><Data ss:Type="String">sortilin-related receptor, L(DLR class) A repeats-containing</Data></Cell>
    <Cell><Data ss:Type="Number">11185</Data></Cell>
    <Cell><Data ss:Type="Number">6653</Data></Cell>
    <Cell><Data ss:Type="String">hsa:6653</Data></Cell>
   </Row>
   <Row ss:AutoFitHeight="0">
    <Cell><Data ss:Type="String">SOS2</Data></Cell>
    <Cell><Data ss:Type="String">Q07890</Data></Cell>
    <Cell><Data ss:Type="String">SOS2_HUMAN</Data></Cell>
    <Cell><Data ss:Type="String">son of sevenless homolog 2 (Drosophila)</Data></Cell>
    <Cell><Data ss:Type="Number">11188</Data></Cell>
    <Cell><Data ss:Type="Number">6655</Data></Cell>
    <Cell><Data ss:Type="String">hsa:6655</Data></Cell>
   </Row>
   <Row ss:AutoFitHeight="0">
    <Cell><Data ss:Type="String">Sox17</Data></Cell>
    <Cell><Data ss:Type="String">Q9H6I2</Data></Cell>
    <Cell><Data ss:Type="String">SOX17_HUMAN</Data></Cell>
    <Cell><Data ss:Type="String">Transcription factor SOX-17</Data></Cell>
   </Row>
   <Row ss:AutoFitHeight="0">
    <Cell><Data ss:Type="String">SOX9</Data></Cell>
    <Cell><Data ss:Type="String">P48436</Data></Cell>
    <Cell><Data ss:Type="String">SOX9_HUMAN</Data></Cell>
    <Cell><Data ss:Type="String">SRY (sex determining region Y)-box 9</Data></Cell>
    <Cell><Data ss:Type="Number">11204</Data></Cell>
    <Cell><Data ss:Type="Number">6662</Data></Cell>
    <Cell><Data ss:Type="String">hsa:6662</Data></Cell>
   </Row>
   <Row ss:AutoFitHeight="0">
    <Cell><Data ss:Type="String">SP1</Data></Cell>
    <Cell><Data ss:Type="String">P08047</Data></Cell>
    <Cell><Data ss:Type="String">SP1_HUMAN</Data></Cell>
    <Cell><Data ss:Type="String">Sp1 transcription factor</Data></Cell>
    <Cell><Data ss:Type="Number">11205</Data></Cell>
    <Cell><Data ss:Type="String">NA</Data></Cell>
    <Cell><Data ss:Type="String">hsa:NA</Data></Cell>
   </Row>
   <Row ss:AutoFitHeight="0">
    <Cell><Data ss:Type="String">SPARC</Data></Cell>
    <Cell><Data ss:Type="String">P09486</Data></Cell>
    <Cell><Data ss:Type="String">SPRC_HUMAN</Data></Cell>
    <Cell><Data ss:Type="String">secreted protein, acidic, cysteine-rich (osteonectin)</Data></Cell>
    <Cell><Data ss:Type="Number">11219</Data></Cell>
    <Cell><Data ss:Type="Number">6678</Data></Cell>
    <Cell><Data ss:Type="String">hsa:6678</Data></Cell>
   </Row>
   <Row ss:AutoFitHeight="0">
    <Cell><Data ss:Type="String">SPATS2L</Data></Cell>
    <Cell><Data ss:Type="String">Q9NUQ6</Data></Cell>
    <Cell><Data ss:Type="String">SPS2L_HUMAN</Data></Cell>
    <Cell><Data ss:Type="String">spermatogenesis associated, serine-rich 2-like</Data></Cell>
    <Cell><Data ss:Type="Number">24574</Data></Cell>
    <Cell><Data ss:Type="Number">26010</Data></Cell>
    <Cell><Data ss:Type="String">hsa:26010</Data></Cell>
   </Row>
   <Row ss:AutoFitHeight="0">
    <Cell><Data ss:Type="String">SPINT2</Data></Cell>
    <Cell><Data ss:Type="String">O43291</Data></Cell>
    <Cell><Data ss:Type="String">SPIT2_HUMAN</Data></Cell>
    <Cell><Data ss:Type="String">serine peptidase inhibitor, Kunitz type, 2</Data></Cell>
    <Cell><Data ss:Type="Number">11247</Data></Cell>
    <Cell><Data ss:Type="Number">10653</Data></Cell>
    <Cell><Data ss:Type="String">hsa:10653</Data></Cell>
   </Row>
   <Row ss:AutoFitHeight="0">
    <Cell><Data ss:Type="String">SPN</Data></Cell>
    <Cell><Data ss:Type="String">P16150</Data></Cell>
    <Cell><Data ss:Type="String">LEUK_HUMAN</Data></Cell>
    <Cell><Data ss:Type="String">sialophorin</Data></Cell>
    <Cell><Data ss:Type="Number">11249</Data></Cell>
    <Cell><Data ss:Type="String">NA</Data></Cell>
    <Cell><Data ss:Type="String">hsa:NA</Data></Cell>
   </Row>
   <Row ss:AutoFitHeight="0">
    <Cell><Data ss:Type="String">SPP1</Data></Cell>
    <Cell><Data ss:Type="String">P10451</Data></Cell>
    <Cell><Data ss:Type="String">OSTP_HUMAN</Data></Cell>
    <Cell><Data ss:Type="String">secreted phosphoprotein 1</Data></Cell>
    <Cell><Data ss:Type="Number">11255</Data></Cell>
    <Cell><Data ss:Type="Number">6696</Data></Cell>
    <Cell><Data ss:Type="String">hsa:6696</Data></Cell>
   </Row>
   <Row ss:AutoFitHeight="0">
    <Cell><Data ss:Type="String">SPRR2A</Data></Cell>
    <Cell><Data ss:Type="String">P35326</Data></Cell>
    <Cell><Data ss:Type="String">SPR2A_HUMAN</Data></Cell>
    <Cell><Data ss:Type="String">small proline-rich protein 2A</Data></Cell>
    <Cell><Data ss:Type="Number">11261</Data></Cell>
    <Cell><Data ss:Type="Number">6700</Data></Cell>
    <Cell><Data ss:Type="String">hsa:6700</Data></Cell>
   </Row>
   <Row ss:AutoFitHeight="0">
    <Cell><Data ss:Type="String">SREBF1</Data></Cell>
    <Cell><Data ss:Type="String">P36956</Data></Cell>
    <Cell><Data ss:Type="String">SRBP1_HUMAN</Data></Cell>
    <Cell><Data ss:Type="String">sterol regulatory element binding transcription factor 1</Data></Cell>
    <Cell><Data ss:Type="Number">11289</Data></Cell>
    <Cell><Data ss:Type="Number">6720</Data></Cell>
    <Cell><Data ss:Type="String">hsa:6720</Data></Cell>
   </Row>
   <Row ss:AutoFitHeight="0">
    <Cell><Data ss:Type="String">SSTR4</Data></Cell>
    <Cell><Data ss:Type="String">P31391</Data></Cell>
    <Cell><Data ss:Type="String">SSR4_HUMAN</Data></Cell>
    <Cell><Data ss:Type="String">somatostatin receptor 4</Data></Cell>
    <Cell><Data ss:Type="Number">11333</Data></Cell>
    <Cell><Data ss:Type="String">NA</Data></Cell>
    <Cell><Data ss:Type="String">hsa:NA</Data></Cell>
   </Row>
   <Row ss:AutoFitHeight="0">
    <Cell><Data ss:Type="String">ST14</Data></Cell>
    <Cell><Data ss:Type="String">Q9Y5Y6</Data></Cell>
    <Cell><Data ss:Type="String">ST14_HUMAN</Data></Cell>
    <Cell><Data ss:Type="String">suppression of tumorigenicity 14 (colon carcinoma)</Data></Cell>
    <Cell><Data ss:Type="Number">11344</Data></Cell>
    <Cell><Data ss:Type="Number">6768</Data></Cell>
    <Cell><Data ss:Type="String">hsa:6768</Data></Cell>
   </Row>
   <Row ss:AutoFitHeight="0">
    <Cell><Data ss:Type="String">ST6GALNAC6</Data></Cell>
    <Cell><Data ss:Type="String">Q969X2</Data></Cell>
    <Cell><Data ss:Type="String">SIA7F_HUMAN</Data></Cell>
    <Cell><Data ss:Type="String">ST6 (alpha-N-acetyl-neuraminyl-2,3-beta-galactosyl-1,3)-N-acetylgalactosaminide alpha-2,6-sialyltransferase 6</Data></Cell>
    <Cell><Data ss:Type="Number">23364</Data></Cell>
    <Cell><Data ss:Type="Number">30815</Data></Cell>
    <Cell><Data ss:Type="String">hsa:30815</Data></Cell>
   </Row>
   <Row ss:AutoFitHeight="0">
    <Cell><Data ss:Type="String">STK19</Data></Cell>
    <Cell><Data ss:Type="String">P49842</Data></Cell>
    <Cell><Data ss:Type="String">STK19_HUMAN</Data></Cell>
    <Cell><Data ss:Type="String">serine/threonine kinase 19</Data></Cell>
    <Cell><Data ss:Type="Number">11398</Data></Cell>
    <Cell><Data ss:Type="Number">8859</Data></Cell>
    <Cell><Data ss:Type="String">hsa:8859</Data></Cell>
   </Row>
   <Row ss:AutoFitHeight="0">
    <Cell><Data ss:Type="String">SYK</Data></Cell>
    <Cell><Data ss:Type="String">P43405</Data></Cell>
    <Cell><Data ss:Type="String">KSYK_HUMAN</Data></Cell>
    <Cell><Data ss:Type="String">spleen tyrosine kinase</Data></Cell>
    <Cell><Data ss:Type="Number">11491</Data></Cell>
    <Cell><Data ss:Type="Number">6850</Data></Cell>
    <Cell><Data ss:Type="String">hsa:6850</Data></Cell>
   </Row>
   <Row ss:AutoFitHeight="0">
    <Cell><Data ss:Type="String">SYMPK</Data></Cell>
    <Cell><Data ss:Type="String">Q92797</Data></Cell>
    <Cell><Data ss:Type="String">SYMPK_HUMAN</Data></Cell>
    <Cell><Data ss:Type="String">symplekin</Data></Cell>
    <Cell><Data ss:Type="Number">22935</Data></Cell>
    <Cell><Data ss:Type="Number">8189</Data></Cell>
    <Cell><Data ss:Type="String">hsa:8189</Data></Cell>
   </Row>
   <Row ss:AutoFitHeight="0">
    <Cell><Data ss:Type="String">SYNGR2</Data></Cell>
    <Cell><Data ss:Type="String">O43760</Data></Cell>
    <Cell><Data ss:Type="String">SNG2_HUMAN</Data></Cell>
    <Cell><Data ss:Type="String">synaptogyrin 2</Data></Cell>
    <Cell><Data ss:Type="Number">11499</Data></Cell>
    <Cell><Data ss:Type="Number">9144</Data></Cell>
    <Cell><Data ss:Type="String">hsa:9144</Data></Cell>
   </Row>
   <Row ss:AutoFitHeight="0">
    <Cell><Data ss:Type="String">SYP</Data></Cell>
    <Cell><Data ss:Type="String">P08247</Data></Cell>
    <Cell><Data ss:Type="String">SYPH_HUMAN</Data></Cell>
    <Cell><Data ss:Type="String">synaptophysin</Data></Cell>
    <Cell><Data ss:Type="Number">11506</Data></Cell>
    <Cell><Data ss:Type="Number">6855</Data></Cell>
    <Cell><Data ss:Type="String">hsa:6855</Data></Cell>
   </Row>
   <Row ss:AutoFitHeight="0">
    <Cell><Data ss:Type="String">TACSTD2</Data></Cell>
    <Cell><Data ss:Type="String">P09758</Data></Cell>
    <Cell><Data ss:Type="String">TACD2_HUMAN</Data></Cell>
    <Cell><Data ss:Type="String">tumor-associated calcium signal transducer 2</Data></Cell>
    <Cell><Data ss:Type="Number">11530</Data></Cell>
    <Cell><Data ss:Type="Number">4070</Data></Cell>
    <Cell><Data ss:Type="String">hsa:4070</Data></Cell>
   </Row>
   <Row ss:AutoFitHeight="0">
    <Cell><Data ss:Type="String">TAF12</Data></Cell>
    <Cell><Data ss:Type="String">Q16514</Data></Cell>
    <Cell><Data ss:Type="String">TAF12_HUMAN</Data></Cell>
    <Cell><Data ss:Type="String">TAF12 RNA polymerase II, TATA box binding protein (TBP)-associated factor, 20kDa</Data></Cell>
    <Cell><Data ss:Type="Number">11545</Data></Cell>
    <Cell><Data ss:Type="Number">6883</Data></Cell>
    <Cell><Data ss:Type="String">hsa:6883</Data></Cell>
   </Row>
   <Row ss:AutoFitHeight="0">
    <Cell><Data ss:Type="String">TAF4</Data></Cell>
    <Cell><Data ss:Type="String">O00268</Data></Cell>
    <Cell><Data ss:Type="String">TAF4_HUMAN</Data></Cell>
    <Cell><Data ss:Type="String">TAF4 RNA polymerase II, TATA box binding protein (TBP)-associated factor, 135kDa</Data></Cell>
    <Cell><Data ss:Type="Number">11537</Data></Cell>
    <Cell><Data ss:Type="Number">6874</Data></Cell>
    <Cell><Data ss:Type="String">hsa:6874</Data></Cell>
   </Row>
   <Row ss:AutoFitHeight="0">
    <Cell><Data ss:Type="String">TAT</Data></Cell>
    <Cell><Data ss:Type="String">P17735</Data></Cell>
    <Cell><Data ss:Type="String">ATTY_HUMAN</Data></Cell>
    <Cell><Data ss:Type="String">tyrosine aminotransferase</Data></Cell>
    <Cell><Data ss:Type="Number">11573</Data></Cell>
    <Cell><Data ss:Type="Number">6898</Data></Cell>
    <Cell><Data ss:Type="String">hsa:6898</Data></Cell>
   </Row>
   <Row ss:AutoFitHeight="0">
    <Cell><Data ss:Type="String">TCEA1</Data></Cell>
    <Cell><Data ss:Type="String">P23193</Data></Cell>
    <Cell><Data ss:Type="String">TCEA1_HUMAN</Data></Cell>
    <Cell><Data ss:Type="String">transcription elongation factor A (SII), 1</Data></Cell>
    <Cell><Data ss:Type="Number">11612</Data></Cell>
    <Cell><Data ss:Type="Number">6917</Data></Cell>
    <Cell><Data ss:Type="String">hsa:6917</Data></Cell>
   </Row>
   <Row ss:AutoFitHeight="0">
    <Cell><Data ss:Type="String">TCF25</Data></Cell>
    <Cell><Data ss:Type="String">Q9BQ70</Data></Cell>
    <Cell><Data ss:Type="String">TCF25_HUMAN</Data></Cell>
    <Cell><Data ss:Type="String">transcription factor 25 (basic helix-loop-helix)</Data></Cell>
    <Cell><Data ss:Type="Number">29181</Data></Cell>
    <Cell><Data ss:Type="Number">22980</Data></Cell>
    <Cell><Data ss:Type="String">hsa:22980</Data></Cell>
   </Row>
   <Row ss:AutoFitHeight="0">
    <Cell><Data ss:Type="String">TEP1</Data></Cell>
    <Cell><Data ss:Type="String">Q99973</Data></Cell>
    <Cell><Data ss:Type="String">TEP1_HUMAN</Data></Cell>
    <Cell><Data ss:Type="String">telomerase-associated protein 1</Data></Cell>
    <Cell><Data ss:Type="Number">11726</Data></Cell>
    <Cell><Data ss:Type="Number">7011</Data></Cell>
    <Cell><Data ss:Type="String">hsa:7011</Data></Cell>
   </Row>
   <Row ss:AutoFitHeight="0">
    <Cell><Data ss:Type="String">TF</Data></Cell>
    <Cell><Data ss:Type="String">P02787</Data></Cell>
    <Cell><Data ss:Type="String">TRFE_HUMAN</Data></Cell>
    <Cell><Data ss:Type="String">transferrin</Data></Cell>
    <Cell><Data ss:Type="Number">11740</Data></Cell>
    <Cell><Data ss:Type="Number">7018</Data></Cell>
    <Cell><Data ss:Type="String">hsa:7018</Data></Cell>
   </Row>
   <Row ss:AutoFitHeight="0">
    <Cell><Data ss:Type="String">TFPI2</Data></Cell>
    <Cell><Data ss:Type="String">P48307</Data></Cell>
    <Cell><Data ss:Type="String">TFPI2_HUMAN</Data></Cell>
    <Cell><Data ss:Type="String">tissue factor pathway inhibitor 2</Data></Cell>
    <Cell><Data ss:Type="Number">11761</Data></Cell>
    <Cell><Data ss:Type="Number">7980</Data></Cell>
    <Cell><Data ss:Type="String">hsa:7980</Data></Cell>
   </Row>
   <Row ss:AutoFitHeight="0">
    <Cell><Data ss:Type="String">TG</Data></Cell>
    <Cell><Data ss:Type="String">P01266</Data></Cell>
    <Cell><Data ss:Type="String">THYG_HUMAN</Data></Cell>
    <Cell><Data ss:Type="String">thyroglobulin</Data></Cell>
    <Cell><Data ss:Type="Number">11764</Data></Cell>
    <Cell><Data ss:Type="Number">7038</Data></Cell>
    <Cell><Data ss:Type="String">hsa:7038</Data></Cell>
   </Row>
   <Row ss:AutoFitHeight="0">
    <Cell><Data ss:Type="String">TGFA</Data></Cell>
    <Cell><Data ss:Type="String">P01135</Data></Cell>
    <Cell><Data ss:Type="String">TGFA_HUMAN</Data></Cell>
    <Cell><Data ss:Type="String">transforming growth factor, alpha</Data></Cell>
    <Cell><Data ss:Type="Number">11765</Data></Cell>
    <Cell><Data ss:Type="String">NA</Data></Cell>
    <Cell><Data ss:Type="String">hsa:NA</Data></Cell>
   </Row>
   <Row ss:AutoFitHeight="0">
    <Cell><Data ss:Type="String">TGFB1</Data></Cell>
    <Cell><Data ss:Type="String">P01137</Data></Cell>
    <Cell><Data ss:Type="String">TGFB1_HUMAN</Data></Cell>
    <Cell><Data ss:Type="String">transforming growth factor, beta 1</Data></Cell>
    <Cell><Data ss:Type="Number">11766</Data></Cell>
    <Cell><Data ss:Type="Number">7040</Data></Cell>
    <Cell><Data ss:Type="String">hsa:7040</Data></Cell>
   </Row>
   <Row ss:AutoFitHeight="0">
    <Cell><Data ss:Type="String">TGFB2</Data></Cell>
    <Cell><Data ss:Type="String">P61812</Data></Cell>
    <Cell><Data ss:Type="String">TGFB2_HUMAN</Data></Cell>
    <Cell><Data ss:Type="String">transforming growth factor, beta 2</Data></Cell>
    <Cell><Data ss:Type="Number">11768</Data></Cell>
    <Cell><Data ss:Type="Number">7042</Data></Cell>
    <Cell><Data ss:Type="String">hsa:7042</Data></Cell>
   </Row>
   <Row ss:AutoFitHeight="0">
    <Cell><Data ss:Type="String">TGFBI</Data></Cell>
    <Cell><Data ss:Type="String">Q15582</Data></Cell>
    <Cell><Data ss:Type="String">BGH3_HUMAN</Data></Cell>
    <Cell><Data ss:Type="String">transforming growth factor, beta-induced, 68kDa</Data></Cell>
    <Cell><Data ss:Type="Number">11771</Data></Cell>
    <Cell><Data ss:Type="Number">7045</Data></Cell>
    <Cell><Data ss:Type="String">hsa:7045</Data></Cell>
   </Row>
   <Row ss:AutoFitHeight="0">
    <Cell><Data ss:Type="String">TGFBR2</Data></Cell>
    <Cell><Data ss:Type="String">P37173</Data></Cell>
    <Cell><Data ss:Type="String">TGFR2_HUMAN</Data></Cell>
    <Cell><Data ss:Type="String">transforming growth factor, beta receptor II (70/80kDa)</Data></Cell>
    <Cell><Data ss:Type="Number">11773</Data></Cell>
    <Cell><Data ss:Type="Number">7048</Data></Cell>
    <Cell><Data ss:Type="String">hsa:7048</Data></Cell>
   </Row>
   <Row ss:AutoFitHeight="0">
    <Cell><Data ss:Type="String">THBS1</Data></Cell>
    <Cell><Data ss:Type="String">P07996</Data></Cell>
    <Cell><Data ss:Type="String">TSP1_HUMAN</Data></Cell>
    <Cell><Data ss:Type="String">thrombospondin 1</Data></Cell>
    <Cell><Data ss:Type="Number">11785</Data></Cell>
    <Cell><Data ss:Type="Number">7057</Data></Cell>
    <Cell><Data ss:Type="String">hsa:7057</Data></Cell>
   </Row>
   <Row ss:AutoFitHeight="0">
    <Cell><Data ss:Type="String">THBS2</Data></Cell>
    <Cell><Data ss:Type="String">P35442</Data></Cell>
    <Cell><Data ss:Type="String">TSP2_HUMAN</Data></Cell>
    <Cell><Data ss:Type="String">thrombospondin 2</Data></Cell>
    <Cell><Data ss:Type="Number">11786</Data></Cell>
    <Cell><Data ss:Type="Number">7058</Data></Cell>
    <Cell><Data ss:Type="String">hsa:7058</Data></Cell>
   </Row>
   <Row ss:AutoFitHeight="0">
    <Cell><Data ss:Type="String">THBS3</Data></Cell>
    <Cell><Data ss:Type="String">P49746</Data></Cell>
    <Cell><Data ss:Type="String">TSP3_HUMAN</Data></Cell>
    <Cell><Data ss:Type="String">thrombospondin 3</Data></Cell>
    <Cell><Data ss:Type="Number">11787</Data></Cell>
    <Cell><Data ss:Type="Number">7059</Data></Cell>
    <Cell><Data ss:Type="String">hsa:7059</Data></Cell>
   </Row>
   <Row ss:AutoFitHeight="0">
    <Cell><Data ss:Type="String">THOC1</Data></Cell>
    <Cell><Data ss:Type="String">Q96FV9</Data></Cell>
    <Cell><Data ss:Type="String">THOC1_HUMAN</Data></Cell>
    <Cell><Data ss:Type="String">THO complex 1</Data></Cell>
    <Cell><Data ss:Type="Number">19070</Data></Cell>
    <Cell><Data ss:Type="String">NA</Data></Cell>
    <Cell><Data ss:Type="String">hsa:NA</Data></Cell>
   </Row>
   <Row ss:AutoFitHeight="0">
    <Cell><Data ss:Type="String">TIA1</Data></Cell>
    <Cell><Data ss:Type="String">P31483</Data></Cell>
    <Cell><Data ss:Type="String">TIA1_HUMAN</Data></Cell>
    <Cell><Data ss:Type="String">TIA1 cytotoxic granule-associated RNA binding protein</Data></Cell>
    <Cell><Data ss:Type="Number">11802</Data></Cell>
    <Cell><Data ss:Type="Number">7072</Data></Cell>
    <Cell><Data ss:Type="String">hsa:7072</Data></Cell>
   </Row>
   <Row ss:AutoFitHeight="0">
    <Cell><Data ss:Type="String">TIAL1</Data></Cell>
    <Cell><Data ss:Type="String">Q01085</Data></Cell>
    <Cell><Data ss:Type="String">TIAR_HUMAN</Data></Cell>
    <Cell><Data ss:Type="String">TIA1 cytotoxic granule-associated RNA binding protein-like 1</Data></Cell>
    <Cell><Data ss:Type="Number">11804</Data></Cell>
    <Cell><Data ss:Type="Number">7073</Data></Cell>
    <Cell><Data ss:Type="String">hsa:7073</Data></Cell>
   </Row>
   <Row ss:AutoFitHeight="0">
    <Cell><Data ss:Type="String">TIE1</Data></Cell>
    <Cell><Data ss:Type="String">P35590</Data></Cell>
    <Cell><Data ss:Type="String">TIE1_HUMAN</Data></Cell>
    <Cell><Data ss:Type="String">tyrosine kinase with immunoglobulin-like and EGF-like domains 1</Data></Cell>
    <Cell><Data ss:Type="Number">11809</Data></Cell>
    <Cell><Data ss:Type="Number">7075</Data></Cell>
    <Cell><Data ss:Type="String">hsa:7075</Data></Cell>
   </Row>
   <Row ss:AutoFitHeight="0">
    <Cell><Data ss:Type="String">TIMP1</Data></Cell>
    <Cell><Data ss:Type="String">P01033</Data></Cell>
    <Cell><Data ss:Type="String">TIMP1_HUMAN</Data></Cell>
    <Cell><Data ss:Type="String">TIMP metallopeptidase inhibitor 1</Data></Cell>
    <Cell><Data ss:Type="Number">11820</Data></Cell>
    <Cell><Data ss:Type="Number">7076</Data></Cell>
    <Cell><Data ss:Type="String">hsa:7076</Data></Cell>
   </Row>
   <Row ss:AutoFitHeight="0">
    <Cell><Data ss:Type="String">TIMP2</Data></Cell>
    <Cell><Data ss:Type="String">P16035</Data></Cell>
    <Cell><Data ss:Type="String">TIMP2_HUMAN</Data></Cell>
    <Cell><Data ss:Type="String">TIMP metallopeptidase inhibitor 2</Data></Cell>
    <Cell><Data ss:Type="Number">11821</Data></Cell>
    <Cell><Data ss:Type="Number">7077</Data></Cell>
    <Cell><Data ss:Type="String">hsa:7077</Data></Cell>
   </Row>
   <Row ss:AutoFitHeight="0">
    <Cell><Data ss:Type="String">TIMP3</Data></Cell>
    <Cell><Data ss:Type="String">P35625</Data></Cell>
    <Cell><Data ss:Type="String">TIMP3_HUMAN</Data></Cell>
    <Cell><Data ss:Type="String">TIMP metallopeptidase inhibitor 3</Data></Cell>
    <Cell><Data ss:Type="Number">11822</Data></Cell>
    <Cell><Data ss:Type="Number">7078</Data></Cell>
    <Cell><Data ss:Type="String">hsa:7078</Data></Cell>
   </Row>
   <Row ss:AutoFitHeight="0">
    <Cell><Data ss:Type="String">TJP2</Data></Cell>
    <Cell><Data ss:Type="String">Q9UDY2</Data></Cell>
    <Cell><Data ss:Type="String">ZO2_HUMAN</Data></Cell>
    <Cell><Data ss:Type="String">tight junction protein 2 (zona occludens 2)</Data></Cell>
    <Cell><Data ss:Type="Number">11828</Data></Cell>
    <Cell><Data ss:Type="Number">9414</Data></Cell>
    <Cell><Data ss:Type="String">hsa:9414</Data></Cell>
   </Row>
   <Row ss:AutoFitHeight="0">
    <Cell><Data ss:Type="String">TM4SF4</Data></Cell>
    <Cell><Data ss:Type="String">P48230</Data></Cell>
    <Cell><Data ss:Type="String">T4S4_HUMAN</Data></Cell>
    <Cell><Data ss:Type="String">transmembrane 4 L six family member 4</Data></Cell>
    <Cell><Data ss:Type="Number">11856</Data></Cell>
    <Cell><Data ss:Type="String">NA</Data></Cell>
    <Cell><Data ss:Type="String">hsa:NA</Data></Cell>
   </Row>
   <Row ss:AutoFitHeight="0">
    <Cell><Data ss:Type="String">TM9SF2</Data></Cell>
    <Cell><Data ss:Type="String">Q99805</Data></Cell>
    <Cell><Data ss:Type="String">TM9S2_HUMAN</Data></Cell>
    <Cell><Data ss:Type="String">transmembrane 9 superfamily member 2</Data></Cell>
    <Cell><Data ss:Type="Number">11865</Data></Cell>
    <Cell><Data ss:Type="String">NA</Data></Cell>
    <Cell><Data ss:Type="String">hsa:NA</Data></Cell>
   </Row>
   <Row ss:AutoFitHeight="0">
    <Cell><Data ss:Type="String">TMED2</Data></Cell>
    <Cell><Data ss:Type="String">Q15363</Data></Cell>
    <Cell><Data ss:Type="String">TMED2_HUMAN</Data></Cell>
    <Cell><Data ss:Type="String">transmembrane emp24 domain trafficking protein 2</Data></Cell>
    <Cell><Data ss:Type="Number">16996</Data></Cell>
    <Cell><Data ss:Type="Number">10959</Data></Cell>
    <Cell><Data ss:Type="String">hsa:10959</Data></Cell>
   </Row>
   <Row ss:AutoFitHeight="0">
    <Cell><Data ss:Type="String">TMEM54</Data></Cell>
    <Cell><Data ss:Type="String">Q969K7</Data></Cell>
    <Cell><Data ss:Type="String">TMM54_HUMAN</Data></Cell>
    <Cell><Data ss:Type="String">transmembrane protein 54</Data></Cell>
    <Cell><Data ss:Type="Number">24143</Data></Cell>
    <Cell><Data ss:Type="Number">113452</Data></Cell>
    <Cell><Data ss:Type="String">hsa:113452</Data></Cell>
   </Row>
   <Row ss:AutoFitHeight="0">
    <Cell><Data ss:Type="String">TMOD3</Data></Cell>
    <Cell><Data ss:Type="String">Q9NYL9</Data></Cell>
    <Cell><Data ss:Type="String">TMOD3_HUMAN</Data></Cell>
    <Cell><Data ss:Type="String">tropomodulin 3 (ubiquitous)</Data></Cell>
    <Cell><Data ss:Type="Number">11873</Data></Cell>
    <Cell><Data ss:Type="Number">29766</Data></Cell>
    <Cell><Data ss:Type="String">hsa:29766</Data></Cell>
   </Row>
   <Row ss:AutoFitHeight="0">
    <Cell><Data ss:Type="String">TMPRSS4</Data></Cell>
    <Cell><Data ss:Type="String">Q9NRS4</Data></Cell>
    <Cell><Data ss:Type="String">TMPS4_HUMAN</Data></Cell>
    <Cell><Data ss:Type="String">transmembrane protease, serine 4</Data></Cell>
    <Cell><Data ss:Type="Number">11878</Data></Cell>
    <Cell><Data ss:Type="Number">56649</Data></Cell>
    <Cell><Data ss:Type="String">hsa:56649</Data></Cell>
   </Row>
   <Row ss:AutoFitHeight="0">
    <Cell><Data ss:Type="String">TNF</Data></Cell>
    <Cell><Data ss:Type="String">P01375</Data></Cell>
    <Cell><Data ss:Type="String">TNFA_HUMAN</Data></Cell>
    <Cell><Data ss:Type="String">tumor necrosis factor (TNF superfamily, member 2)</Data></Cell>
    <Cell><Data ss:Type="Number">11892</Data></Cell>
    <Cell><Data ss:Type="Number">7124</Data></Cell>
    <Cell><Data ss:Type="String">hsa:7124</Data></Cell>
   </Row>
   <Row ss:AutoFitHeight="0">
    <Cell><Data ss:Type="String">TNFAIP3</Data></Cell>
    <Cell><Data ss:Type="String">P21580</Data></Cell>
    <Cell><Data ss:Type="String">TNAP3_HUMAN</Data></Cell>
    <Cell><Data ss:Type="String">tumor necrosis factor, alpha-induced protein 3</Data></Cell>
    <Cell><Data ss:Type="Number">11896</Data></Cell>
    <Cell><Data ss:Type="Number">7128</Data></Cell>
    <Cell><Data ss:Type="String">hsa:7128</Data></Cell>
   </Row>
   <Row ss:AutoFitHeight="0">
    <Cell><Data ss:Type="String">TNFAIP6</Data></Cell>
    <Cell><Data ss:Type="String">P98066</Data></Cell>
    <Cell><Data ss:Type="String">TSG6_HUMAN</Data></Cell>
    <Cell><Data ss:Type="String">tumor necrosis factor, alpha-induced protein 6</Data></Cell>
    <Cell><Data ss:Type="Number">11898</Data></Cell>
    <Cell><Data ss:Type="Number">7130</Data></Cell>
    <Cell><Data ss:Type="String">hsa:7130</Data></Cell>
   </Row>
   <Row ss:AutoFitHeight="0">
    <Cell><Data ss:Type="String">TNFRSF10A</Data></Cell>
    <Cell><Data ss:Type="String">O00220</Data></Cell>
    <Cell><Data ss:Type="String">TR10A_HUMAN</Data></Cell>
    <Cell><Data ss:Type="String">tumor necrosis factor receptor superfamily, member 10a</Data></Cell>
    <Cell><Data ss:Type="Number">11904</Data></Cell>
    <Cell><Data ss:Type="Number">8797</Data></Cell>
    <Cell><Data ss:Type="String">hsa:8797</Data></Cell>
   </Row>
   <Row ss:AutoFitHeight="0">
    <Cell><Data ss:Type="String">TNFRSF10B</Data></Cell>
    <Cell><Data ss:Type="String">O14763</Data></Cell>
    <Cell><Data ss:Type="String">TR10B_HUMAN</Data></Cell>
    <Cell><Data ss:Type="String">tumor necrosis factor receptor superfamily, member 10b</Data></Cell>
    <Cell><Data ss:Type="Number">11905</Data></Cell>
    <Cell><Data ss:Type="Number">8795</Data></Cell>
    <Cell><Data ss:Type="String">hsa:8795</Data></Cell>
   </Row>
   <Row ss:AutoFitHeight="0">
    <Cell><Data ss:Type="String">TNFRSF10C</Data></Cell>
    <Cell><Data ss:Type="String">O14798</Data></Cell>
    <Cell><Data ss:Type="String">TR10C_HUMAN</Data></Cell>
    <Cell><Data ss:Type="String">tumor necrosis factor receptor superfamily, member 10c, decoy without an intracellular domain</Data></Cell>
    <Cell><Data ss:Type="Number">11906</Data></Cell>
    <Cell><Data ss:Type="String">NA</Data></Cell>
    <Cell><Data ss:Type="String">hsa:NA</Data></Cell>
   </Row>
   <Row ss:AutoFitHeight="0">
    <Cell><Data ss:Type="String">TNFRSF10D</Data></Cell>
    <Cell><Data ss:Type="String">Q9UBN6</Data></Cell>
    <Cell><Data ss:Type="String">TR10D_HUMAN</Data></Cell>
    <Cell><Data ss:Type="String">tumor necrosis factor receptor superfamily, member 10d, decoy with truncated death domain</Data></Cell>
    <Cell><Data ss:Type="Number">11907</Data></Cell>
    <Cell><Data ss:Type="String">NA</Data></Cell>
    <Cell><Data ss:Type="String">hsa:NA</Data></Cell>
   </Row>
   <Row ss:AutoFitHeight="0">
    <Cell><Data ss:Type="String">TNFRSF13C</Data></Cell>
    <Cell><Data ss:Type="String">Q96RJ3</Data></Cell>
    <Cell><Data ss:Type="String">TR13C_HUMAN</Data></Cell>
    <Cell><Data ss:Type="String">tumor necrosis factor receptor superfamily, member 13C</Data></Cell>
    <Cell><Data ss:Type="Number">17755</Data></Cell>
    <Cell><Data ss:Type="String">NA</Data></Cell>
    <Cell><Data ss:Type="String">hsa:NA</Data></Cell>
   </Row>
   <Row ss:AutoFitHeight="0">
    <Cell><Data ss:Type="String">TNFRSF21</Data></Cell>
    <Cell><Data ss:Type="String">O75509</Data></Cell>
    <Cell><Data ss:Type="String">TNR21_HUMAN</Data></Cell>
    <Cell><Data ss:Type="String">tumor necrosis factor receptor superfamily, member 21</Data></Cell>
    <Cell><Data ss:Type="Number">13469</Data></Cell>
    <Cell><Data ss:Type="Number">27242</Data></Cell>
    <Cell><Data ss:Type="String">hsa:27242</Data></Cell>
   </Row>
   <Row ss:AutoFitHeight="0">
    <Cell><Data ss:Type="String">TNFSF10</Data></Cell>
    <Cell><Data ss:Type="String">P50591</Data></Cell>
    <Cell><Data ss:Type="String">TNF10_HUMAN</Data></Cell>
    <Cell><Data ss:Type="String">tumor necrosis factor (ligand) superfamily, member 10</Data></Cell>
    <Cell><Data ss:Type="Number">11925</Data></Cell>
    <Cell><Data ss:Type="String">NA</Data></Cell>
    <Cell><Data ss:Type="String">hsa:NA</Data></Cell>
   </Row>
   <Row ss:AutoFitHeight="0">
    <Cell><Data ss:Type="String">TNFSF13</Data></Cell>
    <Cell><Data ss:Type="String">O75888</Data></Cell>
    <Cell><Data ss:Type="String">TNF13_HUMAN</Data></Cell>
    <Cell><Data ss:Type="String">tumor necrosis factor (ligand) superfamily, member 13</Data></Cell>
    <Cell><Data ss:Type="Number">11928</Data></Cell>
    <Cell><Data ss:Type="Number">8741</Data></Cell>
    <Cell><Data ss:Type="String">hsa:8741</Data></Cell>
   </Row>
   <Row ss:AutoFitHeight="0">
    <Cell><Data ss:Type="String">TNFSF14</Data></Cell>
    <Cell><Data ss:Type="String">O43557</Data></Cell>
    <Cell><Data ss:Type="String">TNF14_HUMAN</Data></Cell>
    <Cell><Data ss:Type="String">tumor necrosis factor (ligand) superfamily, member 14</Data></Cell>
    <Cell><Data ss:Type="Number">11930</Data></Cell>
    <Cell><Data ss:Type="String">NA</Data></Cell>
    <Cell><Data ss:Type="String">hsa:NA</Data></Cell>
   </Row>
   <Row ss:AutoFitHeight="0">
    <Cell><Data ss:Type="String">TNPO3</Data></Cell>
    <Cell><Data ss:Type="String">Q9Y5L0</Data></Cell>
    <Cell><Data ss:Type="String">TNPO3_HUMAN</Data></Cell>
    <Cell><Data ss:Type="String">transportin 3</Data></Cell>
    <Cell><Data ss:Type="Number">17103</Data></Cell>
    <Cell><Data ss:Type="Number">23534</Data></Cell>
    <Cell><Data ss:Type="String">hsa:23534</Data></Cell>
   </Row>
   <Row ss:AutoFitHeight="0">
    <Cell><Data ss:Type="String">TOP2A</Data></Cell>
    <Cell><Data ss:Type="String">P11388</Data></Cell>
    <Cell><Data ss:Type="String">TOP2A_HUMAN</Data></Cell>
    <Cell><Data ss:Type="String">topoisomerase (DNA) II alpha 170kDa</Data></Cell>
    <Cell><Data ss:Type="Number">11989</Data></Cell>
    <Cell><Data ss:Type="Number">7153</Data></Cell>
    <Cell><Data ss:Type="String">hsa:7153</Data></Cell>
   </Row>
   <Row ss:AutoFitHeight="0">
    <Cell><Data ss:Type="String">TP53</Data></Cell>
    <Cell><Data ss:Type="String">P04637</Data></Cell>
    <Cell><Data ss:Type="String">P53_HUMAN</Data></Cell>
    <Cell><Data ss:Type="String">tumor protein p53</Data></Cell>
    <Cell><Data ss:Type="Number">11998</Data></Cell>
    <Cell><Data ss:Type="Number">7157</Data></Cell>
    <Cell><Data ss:Type="String">hsa:7157</Data></Cell>
   </Row>
   <Row ss:AutoFitHeight="0">
    <Cell><Data ss:Type="String">TP63</Data></Cell>
    <Cell><Data ss:Type="String">Q9H3D4</Data></Cell>
    <Cell><Data ss:Type="String">P63_HUMAN</Data></Cell>
    <Cell><Data ss:Type="String">tumor protein p63</Data></Cell>
    <Cell><Data ss:Type="Number">15979</Data></Cell>
    <Cell><Data ss:Type="Number">8626</Data></Cell>
    <Cell><Data ss:Type="String">hsa:8626</Data></Cell>
   </Row>
   <Row ss:AutoFitHeight="0">
    <Cell><Data ss:Type="String">TP73</Data></Cell>
    <Cell><Data ss:Type="String">O15350</Data></Cell>
    <Cell><Data ss:Type="String">P73_HUMAN</Data></Cell>
    <Cell><Data ss:Type="String">tumor protein p73</Data></Cell>
    <Cell><Data ss:Type="Number">12003</Data></Cell>
    <Cell><Data ss:Type="Number">7161</Data></Cell>
    <Cell><Data ss:Type="String">hsa:7161</Data></Cell>
   </Row>
   <Row ss:AutoFitHeight="0">
    <Cell><Data ss:Type="String">TPM2</Data></Cell>
    <Cell><Data ss:Type="String">P07951</Data></Cell>
    <Cell><Data ss:Type="String">TPM2_HUMAN</Data></Cell>
    <Cell><Data ss:Type="String">tropomyosin 2 (beta)</Data></Cell>
    <Cell><Data ss:Type="Number">12011</Data></Cell>
    <Cell><Data ss:Type="Number">7169</Data></Cell>
    <Cell><Data ss:Type="String">hsa:7169</Data></Cell>
   </Row>
   <Row ss:AutoFitHeight="0">
    <Cell><Data ss:Type="String">TPMT</Data></Cell>
    <Cell><Data ss:Type="String">P51580</Data></Cell>
    <Cell><Data ss:Type="String">TPMT_HUMAN</Data></Cell>
    <Cell><Data ss:Type="String">thiopurine S-methyltransferase</Data></Cell>
    <Cell><Data ss:Type="Number">12014</Data></Cell>
    <Cell><Data ss:Type="Number">7172</Data></Cell>
    <Cell><Data ss:Type="String">hsa:7172</Data></Cell>
   </Row>
   <Row ss:AutoFitHeight="0">
    <Cell><Data ss:Type="String">TPT1</Data></Cell>
    <Cell><Data ss:Type="String">P13693</Data></Cell>
    <Cell><Data ss:Type="String">TCTP_HUMAN</Data></Cell>
    <Cell><Data ss:Type="String">tumor protein, translationally-controlled 1</Data></Cell>
    <Cell><Data ss:Type="Number">12022</Data></Cell>
    <Cell><Data ss:Type="String">NA</Data></Cell>
    <Cell><Data ss:Type="String">hsa:NA</Data></Cell>
   </Row>
   <Row ss:AutoFitHeight="0">
    <Cell><Data ss:Type="String">TRAF4</Data></Cell>
    <Cell><Data ss:Type="String">Q9BUZ4</Data></Cell>
    <Cell><Data ss:Type="String">TRAF4_HUMAN</Data></Cell>
    <Cell><Data ss:Type="String">TNF receptor-associated factor 4</Data></Cell>
    <Cell><Data ss:Type="Number">12034</Data></Cell>
    <Cell><Data ss:Type="Number">9618</Data></Cell>
    <Cell><Data ss:Type="String">hsa:9618</Data></Cell>
   </Row>
   <Row ss:AutoFitHeight="0">
    <Cell><Data ss:Type="String">TRIM21</Data></Cell>
    <Cell><Data ss:Type="String">P19474</Data></Cell>
    <Cell><Data ss:Type="String">RO52_HUMAN</Data></Cell>
    <Cell><Data ss:Type="String">tripartite motif-containing 21</Data></Cell>
    <Cell><Data ss:Type="Number">11312</Data></Cell>
    <Cell><Data ss:Type="Number">6737</Data></Cell>
    <Cell><Data ss:Type="String">hsa:6737</Data></Cell>
   </Row>
   <Row ss:AutoFitHeight="0">
    <Cell><Data ss:Type="String">TRIM22</Data></Cell>
    <Cell><Data ss:Type="String">Q8IYM9</Data></Cell>
    <Cell><Data ss:Type="String">TRI22_HUMAN</Data></Cell>
    <Cell><Data ss:Type="String">tripartite motif-containing 22</Data></Cell>
    <Cell><Data ss:Type="Number">16379</Data></Cell>
    <Cell><Data ss:Type="Number">10346</Data></Cell>
    <Cell><Data ss:Type="String">hsa:10346</Data></Cell>
   </Row>
   <Row ss:AutoFitHeight="0">
    <Cell><Data ss:Type="String">TRIP13</Data></Cell>
    <Cell><Data ss:Type="String">Q15645</Data></Cell>
    <Cell><Data ss:Type="String">TRP13_HUMAN</Data></Cell>
    <Cell><Data ss:Type="String">thyroid hormone receptor interactor 13</Data></Cell>
    <Cell><Data ss:Type="Number">12307</Data></Cell>
    <Cell><Data ss:Type="Number">9319</Data></Cell>
    <Cell><Data ss:Type="String">hsa:9319</Data></Cell>
   </Row>
   <Row ss:AutoFitHeight="0">
    <Cell><Data ss:Type="String">TSG101</Data></Cell>
    <Cell><Data ss:Type="String">Q99816</Data></Cell>
    <Cell><Data ss:Type="String">TS101_HUMAN</Data></Cell>
    <Cell><Data ss:Type="String">tumor susceptibility gene 101</Data></Cell>
    <Cell><Data ss:Type="Number">15971</Data></Cell>
    <Cell><Data ss:Type="Number">7251</Data></Cell>
    <Cell><Data ss:Type="String">hsa:7251</Data></Cell>
   </Row>
   <Row ss:AutoFitHeight="0">
    <Cell><Data ss:Type="String">TSPAN1</Data></Cell>
    <Cell><Data ss:Type="String">O60635</Data></Cell>
    <Cell><Data ss:Type="String">TSN1_HUMAN</Data></Cell>
    <Cell><Data ss:Type="String">tetraspanin 1</Data></Cell>
    <Cell><Data ss:Type="Number">20657</Data></Cell>
    <Cell><Data ss:Type="Number">10103</Data></Cell>
    <Cell><Data ss:Type="String">hsa:10103</Data></Cell>
   </Row>
   <Row ss:AutoFitHeight="0">
    <Cell><Data ss:Type="String">TSPAN12</Data></Cell>
    <Cell><Data ss:Type="String">O95859</Data></Cell>
    <Cell><Data ss:Type="String">TSN12_HUMAN</Data></Cell>
    <Cell><Data ss:Type="String">tetraspanin 12</Data></Cell>
    <Cell><Data ss:Type="Number">21641</Data></Cell>
    <Cell><Data ss:Type="Number">23554</Data></Cell>
    <Cell><Data ss:Type="String">hsa:23554</Data></Cell>
   </Row>
   <Row ss:AutoFitHeight="0">
    <Cell><Data ss:Type="String">TSPAN16</Data></Cell>
    <Cell><Data ss:Type="String">Q9UKR8</Data></Cell>
    <Cell><Data ss:Type="String">TSN16_HUMAN</Data></Cell>
    <Cell><Data ss:Type="String">tetraspanin 16</Data></Cell>
    <Cell><Data ss:Type="Number">30725</Data></Cell>
    <Cell><Data ss:Type="Number">26526</Data></Cell>
    <Cell><Data ss:Type="String">hsa:26526</Data></Cell>
   </Row>
   <Row ss:AutoFitHeight="0">
    <Cell><Data ss:Type="String">TSPAN6</Data></Cell>
    <Cell><Data ss:Type="String">O43657</Data></Cell>
    <Cell><Data ss:Type="String">TSN6_HUMAN</Data></Cell>
    <Cell><Data ss:Type="String">tetraspanin 6</Data></Cell>
    <Cell><Data ss:Type="Number">11858</Data></Cell>
    <Cell><Data ss:Type="String">NA</Data></Cell>
    <Cell><Data ss:Type="String">hsa:NA</Data></Cell>
   </Row>
   <Row ss:AutoFitHeight="0">
    <Cell><Data ss:Type="String">TSPAN8</Data></Cell>
    <Cell><Data ss:Type="String">P19075</Data></Cell>
    <Cell><Data ss:Type="String">TSN8_HUMAN</Data></Cell>
    <Cell><Data ss:Type="String">tetraspanin 8</Data></Cell>
    <Cell><Data ss:Type="Number">11855</Data></Cell>
    <Cell><Data ss:Type="Number">7103</Data></Cell>
    <Cell><Data ss:Type="String">hsa:7103</Data></Cell>
   </Row>
   <Row ss:AutoFitHeight="0">
    <Cell><Data ss:Type="String">TUBB</Data></Cell>
    <Cell><Data ss:Type="String">P07437</Data></Cell>
    <Cell><Data ss:Type="String">TBB5_HUMAN</Data></Cell>
    <Cell><Data ss:Type="String">tubulin, beta</Data></Cell>
    <Cell><Data ss:Type="Number">20778</Data></Cell>
    <Cell><Data ss:Type="Number">203068</Data></Cell>
    <Cell><Data ss:Type="String">hsa:203068</Data></Cell>
   </Row>
   <Row ss:AutoFitHeight="0">
    <Cell><Data ss:Type="String">TXNRD1</Data></Cell>
    <Cell><Data ss:Type="String">Q16881</Data></Cell>
    <Cell><Data ss:Type="String">TRXR1_HUMAN</Data></Cell>
    <Cell><Data ss:Type="String">thioredoxin reductase 1</Data></Cell>
    <Cell><Data ss:Type="Number">12437</Data></Cell>
    <Cell><Data ss:Type="Number">7296</Data></Cell>
    <Cell><Data ss:Type="String">hsa:7296</Data></Cell>
   </Row>
   <Row ss:AutoFitHeight="0">
    <Cell><Data ss:Type="String">TYMS</Data></Cell>
    <Cell><Data ss:Type="String">P04818</Data></Cell>
    <Cell><Data ss:Type="String">TYSY_HUMAN</Data></Cell>
    <Cell><Data ss:Type="String">thymidylate synthetase</Data></Cell>
    <Cell><Data ss:Type="Number">12441</Data></Cell>
    <Cell><Data ss:Type="Number">7298</Data></Cell>
    <Cell><Data ss:Type="String">hsa:7298</Data></Cell>
   </Row>
   <Row ss:AutoFitHeight="0">
    <Cell><Data ss:Type="String">UBC</Data></Cell>
    <Cell><Data ss:Type="String">P62988</Data></Cell>
    <Cell><Data ss:Type="String">UBIQ_HUMAN</Data></Cell>
    <Cell><Data ss:Type="String">ubiquitin C</Data></Cell>
    <Cell><Data ss:Type="Number">12468</Data></Cell>
    <Cell><Data ss:Type="Number">7316</Data></Cell>
    <Cell><Data ss:Type="String">hsa:7316</Data></Cell>
   </Row>
   <Row ss:AutoFitHeight="0">
    <Cell><Data ss:Type="String">UBE2B</Data></Cell>
    <Cell><Data ss:Type="String">P63146</Data></Cell>
    <Cell><Data ss:Type="String">UBE2B_HUMAN</Data></Cell>
    <Cell><Data ss:Type="String">ubiquitin-conjugating enzyme E2B (RAD6 homolog)</Data></Cell>
    <Cell><Data ss:Type="Number">12473</Data></Cell>
    <Cell><Data ss:Type="Number">7320</Data></Cell>
    <Cell><Data ss:Type="String">hsa:7320</Data></Cell>
   </Row>
   <Row ss:AutoFitHeight="0">
    <Cell><Data ss:Type="String">UBXN4</Data></Cell>
    <Cell><Data ss:Type="String">Q92575</Data></Cell>
    <Cell><Data ss:Type="String">UBXN4_HUMAN</Data></Cell>
    <Cell><Data ss:Type="String">UBX domain protein 4</Data></Cell>
    <Cell><Data ss:Type="Number">14860</Data></Cell>
    <Cell><Data ss:Type="Number">23190</Data></Cell>
    <Cell><Data ss:Type="String">hsa:23190</Data></Cell>
   </Row>
   <Row ss:AutoFitHeight="0">
    <Cell><Data ss:Type="String">UNC93B1</Data></Cell>
    <Cell><Data ss:Type="String">Q9H1C4</Data></Cell>
    <Cell><Data ss:Type="String">UN93B_HUMAN</Data></Cell>
    <Cell><Data ss:Type="String">unc-93 homolog B1 (C. elegans)</Data></Cell>
    <Cell><Data ss:Type="Number">13481</Data></Cell>
    <Cell><Data ss:Type="Number">81622</Data></Cell>
    <Cell><Data ss:Type="String">hsa:81622</Data></Cell>
   </Row>
   <Row ss:AutoFitHeight="0">
    <Cell><Data ss:Type="String">UXS1</Data></Cell>
    <Cell><Data ss:Type="String">Q8NBZ7</Data></Cell>
    <Cell><Data ss:Type="String">UXS1_HUMAN</Data></Cell>
    <Cell><Data ss:Type="String">UDP-glucuronate decarboxylase 1</Data></Cell>
    <Cell><Data ss:Type="Number">17729</Data></Cell>
    <Cell><Data ss:Type="Number">80146</Data></Cell>
    <Cell><Data ss:Type="String">hsa:80146</Data></Cell>
   </Row>
   <Row ss:AutoFitHeight="0">
    <Cell><Data ss:Type="String">VCAM1</Data></Cell>
    <Cell><Data ss:Type="String">P19320</Data></Cell>
    <Cell><Data ss:Type="String">VCAM1_HUMAN</Data></Cell>
    <Cell><Data ss:Type="String">vascular cell adhesion molecule 1</Data></Cell>
    <Cell><Data ss:Type="Number">12663</Data></Cell>
    <Cell><Data ss:Type="Number">7412</Data></Cell>
    <Cell><Data ss:Type="String">hsa:7412</Data></Cell>
   </Row>
   <Row ss:AutoFitHeight="0">
    <Cell><Data ss:Type="String">VDR</Data></Cell>
    <Cell><Data ss:Type="String">P11473</Data></Cell>
    <Cell><Data ss:Type="String">VDR_HUMAN</Data></Cell>
    <Cell><Data ss:Type="String">vitamin D (1,25- dihydroxyvitamin D3) receptor</Data></Cell>
    <Cell><Data ss:Type="Number">12679</Data></Cell>
    <Cell><Data ss:Type="String">NA</Data></Cell>
    <Cell><Data ss:Type="String">hsa:NA</Data></Cell>
   </Row>
   <Row ss:AutoFitHeight="0">
    <Cell><Data ss:Type="String">VEGFA</Data></Cell>
    <Cell><Data ss:Type="String">P15692</Data></Cell>
    <Cell><Data ss:Type="String">VEGFA_HUMAN</Data></Cell>
    <Cell><Data ss:Type="String">vascular endothelial growth factor A</Data></Cell>
    <Cell><Data ss:Type="Number">12680</Data></Cell>
    <Cell><Data ss:Type="Number">7422</Data></Cell>
    <Cell><Data ss:Type="String">hsa:7422</Data></Cell>
   </Row>
   <Row ss:AutoFitHeight="0">
    <Cell><Data ss:Type="String">VEGFB</Data></Cell>
    <Cell><Data ss:Type="String">P49765</Data></Cell>
    <Cell><Data ss:Type="String">VEGFB_HUMAN</Data></Cell>
    <Cell><Data ss:Type="String">vascular endothelial growth factor B</Data></Cell>
    <Cell><Data ss:Type="Number">12681</Data></Cell>
    <Cell><Data ss:Type="Number">7423</Data></Cell>
    <Cell><Data ss:Type="String">hsa:7423</Data></Cell>
   </Row>
   <Row ss:AutoFitHeight="0">
    <Cell><Data ss:Type="String">VEGFC</Data></Cell>
    <Cell><Data ss:Type="String">P49767</Data></Cell>
    <Cell><Data ss:Type="String">VEGFC_HUMAN</Data></Cell>
    <Cell><Data ss:Type="String">vascular endothelial growth factor C</Data></Cell>
    <Cell><Data ss:Type="Number">12682</Data></Cell>
    <Cell><Data ss:Type="Number">7424</Data></Cell>
    <Cell><Data ss:Type="String">hsa:7424</Data></Cell>
   </Row>
   <Row ss:AutoFitHeight="0">
    <Cell><Data ss:Type="String">VIL1</Data></Cell>
    <Cell><Data ss:Type="String">P09327</Data></Cell>
    <Cell><Data ss:Type="String">VILI_HUMAN</Data></Cell>
    <Cell><Data ss:Type="String">villin 1</Data></Cell>
    <Cell><Data ss:Type="Number">12690</Data></Cell>
    <Cell><Data ss:Type="Number">7429</Data></Cell>
    <Cell><Data ss:Type="String">hsa:7429</Data></Cell>
   </Row>
   <Row ss:AutoFitHeight="0">
    <Cell><Data ss:Type="String">VIM</Data></Cell>
    <Cell><Data ss:Type="String">P08670</Data></Cell>
    <Cell><Data ss:Type="String">VIME_HUMAN</Data></Cell>
    <Cell><Data ss:Type="String">vimentin</Data></Cell>
    <Cell><Data ss:Type="Number">12692</Data></Cell>
    <Cell><Data ss:Type="Number">7431</Data></Cell>
    <Cell><Data ss:Type="String">hsa:7431</Data></Cell>
   </Row>
   <Row ss:AutoFitHeight="0">
    <Cell><Data ss:Type="String">VTN</Data></Cell>
    <Cell><Data ss:Type="String">P04004</Data></Cell>
    <Cell><Data ss:Type="String">VTNC_HUMAN</Data></Cell>
    <Cell><Data ss:Type="String">vitronectin</Data></Cell>
    <Cell><Data ss:Type="Number">12724</Data></Cell>
    <Cell><Data ss:Type="Number">7448</Data></Cell>
    <Cell><Data ss:Type="String">hsa:7448</Data></Cell>
   </Row>
   <Row ss:AutoFitHeight="0">
    <Cell><Data ss:Type="String">WDR1</Data></Cell>
    <Cell><Data ss:Type="String">O75083</Data></Cell>
    <Cell><Data ss:Type="String">WDR1_HUMAN</Data></Cell>
    <Cell><Data ss:Type="String">WD repeat domain 1</Data></Cell>
    <Cell><Data ss:Type="Number">12754</Data></Cell>
    <Cell><Data ss:Type="String">NA</Data></Cell>
    <Cell><Data ss:Type="String">hsa:NA</Data></Cell>
   </Row>
   <Row ss:AutoFitHeight="0">
    <Cell><Data ss:Type="String">WNT2B</Data></Cell>
    <Cell><Data ss:Type="String">Q93097</Data></Cell>
    <Cell><Data ss:Type="String">WNT2B_HUMAN</Data></Cell>
    <Cell><Data ss:Type="String">wingless-type MMTV integration site family, member 2B</Data></Cell>
    <Cell><Data ss:Type="Number">12781</Data></Cell>
    <Cell><Data ss:Type="Number">7482</Data></Cell>
    <Cell><Data ss:Type="String">hsa:7482</Data></Cell>
   </Row>
   <Row ss:AutoFitHeight="0">
    <Cell><Data ss:Type="String">WSB1</Data></Cell>
    <Cell><Data ss:Type="String">Q9Y6I7</Data></Cell>
    <Cell><Data ss:Type="String">WSB1_HUMAN</Data></Cell>
    <Cell><Data ss:Type="String">WD repeat and SOCS box-containing 1</Data></Cell>
    <Cell><Data ss:Type="Number">19221</Data></Cell>
    <Cell><Data ss:Type="Number">26118</Data></Cell>
    <Cell><Data ss:Type="String">hsa:26118</Data></Cell>
   </Row>
   <Row ss:AutoFitHeight="0">
    <Cell><Data ss:Type="String">XPO1</Data></Cell>
    <Cell><Data ss:Type="String">O14980</Data></Cell>
    <Cell><Data ss:Type="String">XPO1_HUMAN</Data></Cell>
    <Cell><Data ss:Type="String">exportin 1 (CRM1 homolog, yeast)</Data></Cell>
    <Cell><Data ss:Type="Number">12825</Data></Cell>
    <Cell><Data ss:Type="Number">7514</Data></Cell>
    <Cell><Data ss:Type="String">hsa:7514</Data></Cell>
   </Row>
   <Row ss:AutoFitHeight="0">
    <Cell><Data ss:Type="String">YB1</Data></Cell>
    <Cell><Data ss:Type="String">Q15905</Data></Cell>
    <Cell><Data ss:Type="String">Q15905_HUMAN</Data></Cell>
    <Cell><Data ss:Type="String">YB-1 protein</Data></Cell>
   </Row>
   <Row ss:AutoFitHeight="0">
    <Cell><Data ss:Type="String">YEATS2</Data></Cell>
    <Cell><Data ss:Type="String">Q9ULM3</Data></Cell>
    <Cell><Data ss:Type="String">YETS2_HUMAN</Data></Cell>
    <Cell><Data ss:Type="String">YEATS domain containing 2</Data></Cell>
    <Cell><Data ss:Type="Number">25489</Data></Cell>
    <Cell><Data ss:Type="Number">55689</Data></Cell>
    <Cell><Data ss:Type="String">hsa:55689</Data></Cell>
   </Row>
   <Row ss:AutoFitHeight="0">
    <Cell><Data ss:Type="String">Y-GT</Data></Cell>
    <Cell><Data ss:Type="String">Q9UJ14</Data></Cell>
    <Cell><Data ss:Type="String">GGT7_HUMAN</Data></Cell>
    <Cell><Data ss:Type="String">Gamma-glutamyltransferase 7</Data></Cell>
   </Row>
   <Row ss:AutoFitHeight="0">
    <Cell><Data ss:Type="String">ZBTB17</Data></Cell>
    <Cell><Data ss:Type="String">Q13105</Data></Cell>
    <Cell><Data ss:Type="String">ZBT17_HUMAN</Data></Cell>
    <Cell><Data ss:Type="String">zinc finger and BTB domain containing 17</Data></Cell>
    <Cell><Data ss:Type="Number">12936</Data></Cell>
    <Cell><Data ss:Type="Number">7709</Data></Cell>
    <Cell><Data ss:Type="String">hsa:7709</Data></Cell>
   </Row>
   <Row ss:AutoFitHeight="0">
    <Cell><Data ss:Type="String">ZBTB22</Data></Cell>
    <Cell><Data ss:Type="String">O15209</Data></Cell>
    <Cell><Data ss:Type="String">ZBT22_HUMAN</Data></Cell>
    <Cell><Data ss:Type="String">zinc finger and BTB domain containing 22</Data></Cell>
    <Cell><Data ss:Type="Number">13085</Data></Cell>
    <Cell><Data ss:Type="String">NA</Data></Cell>
    <Cell><Data ss:Type="String">hsa:NA</Data></Cell>
   </Row>
   <Row ss:AutoFitHeight="0">
    <Cell><Data ss:Type="String">ZC3H13</Data></Cell>
    <Cell><Data ss:Type="String">Q5T200</Data></Cell>
    <Cell><Data ss:Type="String">ZC3HD_HUMAN</Data></Cell>
    <Cell><Data ss:Type="String">zinc finger CCCH-type containing 13</Data></Cell>
    <Cell><Data ss:Type="Number">20368</Data></Cell>
    <Cell><Data ss:Type="Number">23091</Data></Cell>
    <Cell><Data ss:Type="String">hsa:23091</Data></Cell>
   </Row>
   <Row ss:AutoFitHeight="0">
    <Cell><Data ss:Type="String">ZDHHC6</Data></Cell>
    <Cell><Data ss:Type="String">Q9H6R6</Data></Cell>
    <Cell><Data ss:Type="String">ZDHC6_HUMAN</Data></Cell>
    <Cell><Data ss:Type="String">zinc finger, DHHC-type containing 6</Data></Cell>
    <Cell><Data ss:Type="Number">19160</Data></Cell>
    <Cell><Data ss:Type="Number">64429</Data></Cell>
    <Cell><Data ss:Type="String">hsa:64429</Data></Cell>
   </Row>
   <Row ss:AutoFitHeight="0">
    <Cell><Data ss:Type="String">ZG16</Data></Cell>
    <Cell><Data ss:Type="String">O60844</Data></Cell>
    <Cell><Data ss:Type="String">ZG16_HUMAN</Data></Cell>
    <Cell><Data ss:Type="String">zymogen granule protein 16 homolog (rat)</Data></Cell>
    <Cell><Data ss:Type="Number">30961</Data></Cell>
    <Cell><Data ss:Type="Number">123887</Data></Cell>
    <Cell><Data ss:Type="String">hsa:123887</Data></Cell>
   </Row>
   <Row ss:AutoFitHeight="0">
    <Cell><Data ss:Type="String">ZKSCAN1</Data></Cell>
    <Cell><Data ss:Type="String">P17029</Data></Cell>
    <Cell><Data ss:Type="String">ZKSC1_HUMAN</Data></Cell>
    <Cell><Data ss:Type="String">zinc finger with KRAB and SCAN domains 1</Data></Cell>
    <Cell><Data ss:Type="Number">13101</Data></Cell>
    <Cell><Data ss:Type="Number">7586</Data></Cell>
    <Cell><Data ss:Type="String">hsa:7586</Data></Cell>
   </Row>
   <Row ss:AutoFitHeight="0">
    <Cell><Data ss:Type="String">ZNF124</Data></Cell>
    <Cell><Data ss:Type="String">Q15973</Data></Cell>
    <Cell><Data ss:Type="String">ZN124_HUMAN</Data></Cell>
    <Cell><Data ss:Type="String">zinc finger protein 124</Data></Cell>
    <Cell><Data ss:Type="Number">12907</Data></Cell>
    <Cell><Data ss:Type="Number">7678</Data></Cell>
    <Cell><Data ss:Type="String">hsa:7678</Data></Cell>
   </Row>
   <Row ss:AutoFitHeight="0">
    <Cell><Data ss:Type="String">ZNF345</Data></Cell>
    <Cell><Data ss:Type="String">Q14585</Data></Cell>
    <Cell><Data ss:Type="String">ZN345_HUMAN</Data></Cell>
    <Cell><Data ss:Type="String">zinc finger protein 345</Data></Cell>
    <Cell><Data ss:Type="Number">16367</Data></Cell>
    <Cell><Data ss:Type="String">NA</Data></Cell>
    <Cell><Data ss:Type="String">hsa:NA</Data></Cell>
   </Row>
   <Row ss:AutoFitHeight="0">
    <Cell><Data ss:Type="String">ZNF385A</Data></Cell>
    <Cell><Data ss:Type="String">Q96PM9</Data></Cell>
    <Cell><Data ss:Type="String">Z385A_HUMAN</Data></Cell>
    <Cell><Data ss:Type="String">zinc finger protein 385A</Data></Cell>
    <Cell><Data ss:Type="Number">17521</Data></Cell>
    <Cell><Data ss:Type="Number">25946</Data></Cell>
    <Cell><Data ss:Type="String">hsa:25946</Data></Cell>
   </Row>
   <Row ss:AutoFitHeight="0">
    <Cell><Data ss:Type="String">ZNF593</Data></Cell>
    <Cell><Data ss:Type="String">O00488</Data></Cell>
    <Cell><Data ss:Type="String">ZN593_HUMAN</Data></Cell>
    <Cell><Data ss:Type="String">zinc finger protein 593</Data></Cell>
    <Cell><Data ss:Type="Number">30943</Data></Cell>
    <Cell><Data ss:Type="Number">51042</Data></Cell>
    <Cell><Data ss:Type="String">hsa:51042</Data></Cell>
   </Row>
   <Row ss:AutoFitHeight="0">
    <Cell><Data ss:Type="String">ZNF658</Data></Cell>
    <Cell><Data ss:Type="String">Q5TYW1</Data></Cell>
    <Cell><Data ss:Type="String">ZN658_HUMAN</Data></Cell>
    <Cell><Data ss:Type="String">zinc finger protein 658</Data></Cell>
    <Cell><Data ss:Type="Number">25226</Data></Cell>
    <Cell><Data ss:Type="Number">26149</Data></Cell>
    <Cell><Data ss:Type="String">hsa:26149</Data></Cell>
   </Row>
  </Table>
  <WorksheetOptions xmlns="urn:schemas-microsoft-com:office:excel">
   <PageSetup>
    <Header x:Margin="0.3"/>
    <Footer x:Margin="0.3"/>
    <PageMargins x:Bottom="0.75" x:Left="0.7" x:Right="0.7" x:Top="0.75"/>
   </PageSetup>
   <Unsynced/>
   <Print>
    <ValidPrinterInfo/>
    <PaperSizeIndex>9</PaperSizeIndex>
    <HorizontalResolution>600</HorizontalResolution>
    <VerticalResolution>600</VerticalResolution>
   </Print>
   <Selected/>
   <Panes>
    <Pane>
     <Number>3</Number>
     <RangeSelection>R1C1:R1C11</RangeSelection>
    </Pane>
   </Panes>
   <ProtectObjects>False</ProtectObjects>
   <ProtectScenarios>False</ProtectScenarios>
  </WorksheetOptions>
 </Worksheet>
 <Worksheet ss:Name="S2">
  <Table ss:ExpandedColumnCount="11" ss:ExpandedRowCount="27" x:FullColumns="1" x:FullRows="1" ss:DefaultColumnWidth="46.5" ss:DefaultRowHeight="15">
   <Column ss:Width="65.25"/>
   <Column ss:Width="116.25"/>
   <Column ss:Width="86.25"/>
   <Column ss:Width="104.25"/>
   <Column ss:Width="77.25"/>
   <Column ss:Index="11" ss:AutoFitWidth="0" ss:Width="587.25"/>
   <Row ss:AutoFitHeight="0" ss:Height="18.75">
    <Cell ss:MergeAcross="10" ss:StyleID="s63"><ss:Data ss:Type="String" xmlns="http://www.w3.org/TR/REC-html40"><B><Font html:Color="#000000">Supplemental Tab. S2:</Font></B><Font html:Color="#000000"> Cells lines used in this study as a pool reference in antibody microarray. (Alhamdani, M.S., et al., Immunoassay-based proteome profiling of 24 pancreatic cancer cell lines. J Proteomics, 2012. 75(12): p. 3747-59.)</Font></ss:Data></Cell>
   </Row>
   <Row ss:Index="4" ss:AutoFitHeight="0">
    <Cell ss:StyleID="s65"><Data ss:Type="String">Cell line</Data></Cell>
    <Cell ss:StyleID="s66"><Data ss:Type="String">Source of cells</Data></Cell>
    <Cell ss:StyleID="s66"><Data ss:Type="String">Cell type</Data></Cell>
    <Cell ss:StyleID="s66"><Data ss:Type="String">Age of donor Gender</Data></Cell>
    <Cell ss:StyleID="s66"><Data ss:Type="String">Differentiation</Data></Cell>
   </Row>
   <Row ss:AutoFitHeight="0">
    <Cell ss:StyleID="s67"><Data ss:Type="String">BxPC-3</Data></Cell>
    <Cell ss:StyleID="s67"><Data ss:Type="String">Primary tumor</Data></Cell>
    <Cell ss:StyleID="s67"><Data ss:Type="String">Ductal</Data></Cell>
    <Cell ss:StyleID="s67"><Data ss:Type="Number">61</Data></Cell>
    <Cell ss:StyleID="s67"><Data ss:Type="String">Moderate</Data></Cell>
   </Row>
   <Row ss:AutoFitHeight="0">
    <Cell ss:StyleID="s67"><Data ss:Type="String">FAMPAC</Data></Cell>
    <Cell ss:StyleID="s67"><Data ss:Type="String">Primary tumor</Data></Cell>
    <Cell ss:StyleID="s67"><Data ss:Type="String">Ductal</Data></Cell>
    <Cell ss:StyleID="s67"><Data ss:Type="Number">43</Data></Cell>
    <Cell ss:StyleID="s67"><Data ss:Type="String">Poor</Data></Cell>
   </Row>
   <Row ss:AutoFitHeight="0">
    <Cell ss:StyleID="s67"><Data ss:Type="String">IMIM-PC1</Data></Cell>
    <Cell ss:StyleID="s67"><Data ss:Type="String">Primary tumor</Data></Cell>
    <Cell ss:StyleID="s67"><Data ss:Type="String">Ductal</Data></Cell>
    <Cell ss:StyleID="s67"><Data ss:Type="String">-</Data></Cell>
    <Cell ss:StyleID="s67"><Data ss:Type="String">Moderate</Data></Cell>
   </Row>
   <Row ss:AutoFitHeight="0">
    <Cell ss:StyleID="s67"><Data ss:Type="String">IMIM-PC2</Data></Cell>
    <Cell ss:StyleID="s67"><Data ss:Type="String">Primary tumor</Data></Cell>
    <Cell ss:StyleID="s67"><Data ss:Type="String">Ductal</Data></Cell>
    <Cell ss:StyleID="s67"><Data ss:Type="String">-</Data></Cell>
    <Cell ss:StyleID="s67"><Data ss:Type="String">Well</Data></Cell>
   </Row>
   <Row ss:AutoFitHeight="0">
    <Cell ss:StyleID="s67"><Data ss:Type="String">MDA- Panc28</Data></Cell>
    <Cell ss:StyleID="s67"><Data ss:Type="String">Primary tumor</Data></Cell>
    <Cell ss:StyleID="s67"><Data ss:Type="String">Ductal and Acinar</Data></Cell>
    <Cell ss:StyleID="s67"><Data ss:Type="Number">69</Data></Cell>
    <Cell ss:StyleID="s67"><Data ss:Type="String">Poor</Data></Cell>
   </Row>
   <Row ss:AutoFitHeight="0">
    <Cell ss:StyleID="s67"><Data ss:Type="String">MIA PaCa-2</Data></Cell>
    <Cell ss:StyleID="s67"><Data ss:Type="String">Primary tumor</Data></Cell>
    <Cell ss:StyleID="s67"><Data ss:Type="String">Ductal</Data></Cell>
    <Cell ss:StyleID="s67"><Data ss:Type="Number">65</Data></Cell>
    <Cell ss:StyleID="s67"><Data ss:Type="String">Poor-moderate</Data></Cell>
   </Row>
   <Row ss:AutoFitHeight="0">
    <Cell ss:StyleID="s67"><Data ss:Type="String">PANC-1</Data></Cell>
    <Cell ss:StyleID="s67"><Data ss:Type="String">Primary tumor</Data></Cell>
    <Cell ss:StyleID="s67"><Data ss:Type="String">Ductal</Data></Cell>
    <Cell ss:StyleID="s67"><Data ss:Type="Number">56</Data></Cell>
    <Cell ss:StyleID="s67"><Data ss:Type="String">Poor</Data></Cell>
   </Row>
   <Row ss:AutoFitHeight="0">
    <Cell ss:StyleID="s67"><Data ss:Type="String">SK-PC-1</Data></Cell>
    <Cell ss:StyleID="s67"><Data ss:Type="String">Primary tumor</Data></Cell>
    <Cell ss:StyleID="s67"><Data ss:Type="String">Ductal</Data></Cell>
    <Cell ss:StyleID="s67"><Data ss:Type="String">-</Data></Cell>
    <Cell ss:StyleID="s67"><Data ss:Type="String">Well</Data></Cell>
   </Row>
   <Row ss:AutoFitHeight="0">
    <Cell ss:StyleID="s67"><Data ss:Type="String">SU.86.86</Data></Cell>
    <Cell ss:StyleID="s67"><Data ss:Type="String">Primary tumor</Data></Cell>
    <Cell ss:StyleID="s67"><Data ss:Type="String">Ductal</Data></Cell>
    <Cell ss:StyleID="s67"><Data ss:Type="Number">57</Data></Cell>
    <Cell ss:StyleID="s67"><Data ss:Type="String">Moderate</Data></Cell>
   </Row>
   <Row ss:AutoFitHeight="0">
    <Cell ss:StyleID="s67"><Data ss:Type="String">Capan-1</Data></Cell>
    <Cell ss:StyleID="s67"><Data ss:Type="String">Liver metastasis</Data></Cell>
    <Cell ss:StyleID="s67"><Data ss:Type="String">Ductal</Data></Cell>
    <Cell ss:StyleID="s67"><Data ss:Type="Number">40</Data></Cell>
    <Cell ss:StyleID="s67"><Data ss:Type="String">Well</Data></Cell>
   </Row>
   <Row ss:AutoFitHeight="0">
    <Cell ss:StyleID="s67"><Data ss:Type="String">Capan-2</Data></Cell>
    <Cell ss:StyleID="s67"><Data ss:Type="String">Liver metastasis</Data></Cell>
    <Cell ss:StyleID="s67"><Data ss:Type="String">Ductal</Data></Cell>
    <Cell ss:StyleID="s67"><Data ss:Type="Number">56</Data></Cell>
    <Cell ss:StyleID="s67"><Data ss:Type="String">Well</Data></Cell>
   </Row>
   <Row ss:AutoFitHeight="0">
    <Cell ss:StyleID="s67"><Data ss:Type="String">CFPAC-1</Data></Cell>
    <Cell ss:StyleID="s67"><Data ss:Type="String">Liver metastasis</Data></Cell>
    <Cell ss:StyleID="s67"><Data ss:Type="String">Ductal</Data></Cell>
    <Cell ss:StyleID="s67"><Data ss:Type="Number">26</Data></Cell>
    <Cell ss:StyleID="s67"><Data ss:Type="String">Well</Data></Cell>
   </Row>
   <Row ss:AutoFitHeight="0">
    <Cell ss:StyleID="s67"><Data ss:Type="String">Suit-2</Data></Cell>
    <Cell ss:StyleID="s67"><Data ss:Type="String">Liver metastasis</Data></Cell>
    <Cell ss:StyleID="s67"><Data ss:Type="String">Ductal</Data></Cell>
    <Cell ss:StyleID="s67"><Data ss:Type="Number">73</Data></Cell>
    <Cell ss:StyleID="s67"><Data ss:Type="String">Well</Data></Cell>
   </Row>
   <Row ss:AutoFitHeight="0">
    <Cell ss:StyleID="s67"><Data ss:Type="String">Suit-007</Data></Cell>
    <Cell ss:StyleID="s67"><Data ss:Type="String">Liver metastasis</Data></Cell>
    <Cell ss:StyleID="s67"><Data ss:Type="String">Ductal</Data></Cell>
    <Cell ss:StyleID="s67"><Data ss:Type="Number">73</Data></Cell>
    <Cell ss:StyleID="s67"><Data ss:Type="String">Moderate</Data></Cell>
   </Row>
   <Row ss:AutoFitHeight="0">
    <Cell ss:StyleID="s67"><Data ss:Type="String">Suit-020</Data></Cell>
    <Cell ss:StyleID="s67"><Data ss:Type="String">Liver metastasis</Data></Cell>
    <Cell ss:StyleID="s67"><Data ss:Type="String">Ductal</Data></Cell>
    <Cell ss:StyleID="s67"><Data ss:Type="Number">73</Data></Cell>
    <Cell ss:StyleID="s67"><Data ss:Type="String">Moderate</Data></Cell>
   </Row>
   <Row ss:AutoFitHeight="0">
    <Cell ss:StyleID="s67"><Data ss:Type="String">Suit-028</Data></Cell>
    <Cell ss:StyleID="s67"><Data ss:Type="String">Liver metastasis</Data></Cell>
    <Cell ss:StyleID="s67"><Data ss:Type="String">Ductal</Data></Cell>
    <Cell ss:StyleID="s67"><Data ss:Type="Number">73</Data></Cell>
    <Cell ss:StyleID="s67"><Data ss:Type="String">Moderate</Data></Cell>
   </Row>
   <Row ss:AutoFitHeight="0">
    <Cell ss:StyleID="s67"><Data ss:Type="String">Colo357</Data></Cell>
    <Cell ss:StyleID="s67"><Data ss:Type="String">Lymph node metastasis</Data></Cell>
    <Cell ss:StyleID="s67"><Data ss:Type="String">Ductal</Data></Cell>
    <Cell ss:StyleID="s67"><Data ss:Type="String">-</Data></Cell>
    <Cell ss:StyleID="s67"><Data ss:Type="String">Well</Data></Cell>
   </Row>
   <Row ss:AutoFitHeight="0">
    <Cell ss:StyleID="s67"><Data ss:Type="String">T3M4</Data></Cell>
    <Cell ss:StyleID="s67"><Data ss:Type="String">Lymph node metastasis</Data></Cell>
    <Cell ss:StyleID="s67"><Data ss:Type="String">Ductal</Data></Cell>
    <Cell ss:StyleID="s67"><Data ss:Type="Number">56</Data></Cell>
    <Cell ss:StyleID="s67"><Data ss:Type="String">Moderate</Data></Cell>
   </Row>
   <Row ss:AutoFitHeight="0">
    <Cell ss:StyleID="s67"><Data ss:Type="String">A818-1</Data></Cell>
    <Cell ss:StyleID="s67"><Data ss:Type="String">Ascites</Data></Cell>
    <Cell ss:StyleID="s67"><Data ss:Type="String">Ductal</Data></Cell>
    <Cell ss:StyleID="s67"><Data ss:Type="Number">75</Data></Cell>
    <Cell ss:StyleID="s67"><Data ss:Type="String">Moderate</Data></Cell>
   </Row>
   <Row ss:AutoFitHeight="0">
    <Cell ss:StyleID="s67"><Data ss:Type="String">A818-4</Data></Cell>
    <Cell ss:StyleID="s67"><Data ss:Type="String">Ascites</Data></Cell>
    <Cell ss:StyleID="s67"><Data ss:Type="String">Ductal</Data></Cell>
    <Cell ss:StyleID="s67"><Data ss:Type="Number">76</Data></Cell>
    <Cell ss:StyleID="s67"><Data ss:Type="String">Moderate</Data></Cell>
   </Row>
   <Row ss:AutoFitHeight="0">
    <Cell ss:StyleID="s67"><Data ss:Type="String">A818-7</Data></Cell>
    <Cell ss:StyleID="s67"><Data ss:Type="String">Ascites</Data></Cell>
    <Cell ss:StyleID="s67"><Data ss:Type="String">Ductal</Data></Cell>
    <Cell ss:StyleID="s67"><Data ss:Type="Number">77</Data></Cell>
    <Cell ss:StyleID="s67"><Data ss:Type="String">Moderate</Data></Cell>
   </Row>
   <Row ss:AutoFitHeight="0">
    <Cell ss:StyleID="s67"><Data ss:Type="String">AsPC-1</Data></Cell>
    <Cell ss:StyleID="s67"><Data ss:Type="String">Ascites</Data></Cell>
    <Cell ss:StyleID="s67"><Data ss:Type="String">Ductal</Data></Cell>
    <Cell ss:StyleID="s67"><Data ss:Type="Number">62</Data></Cell>
    <Cell ss:StyleID="s67"><Data ss:Type="String">Moderate−well</Data></Cell>
   </Row>
   <Row ss:AutoFitHeight="0">
    <Cell ss:StyleID="s67"><Data ss:Type="String">HPAF-II</Data></Cell>
    <Cell ss:StyleID="s67"><Data ss:Type="String">Ascites</Data></Cell>
    <Cell ss:StyleID="s67"><Data ss:Type="String">Ductal</Data></Cell>
    <Cell ss:StyleID="s67"><Data ss:Type="Number">44</Data></Cell>
    <Cell ss:StyleID="s67"><Data ss:Type="String">Moderate−well</Data></Cell>
   </Row>
  </Table>
  <WorksheetOptions xmlns="urn:schemas-microsoft-com:office:excel">
   <PageSetup>
    <Header x:Margin="0.3"/>
    <Footer x:Margin="0.3"/>
    <PageMargins x:Bottom="0.75" x:Left="0.7" x:Right="0.7" x:Top="0.75"/>
   </PageSetup>
   <Unsynced/>
   <Print>
    <ValidPrinterInfo/>
    <HorizontalResolution>600</HorizontalResolution>
    <VerticalResolution>600</VerticalResolution>
   </Print>
   <Panes>
    <Pane>
     <Number>3</Number>
     <RangeSelection>R1C1:R1C11</RangeSelection>
    </Pane>
   </Panes>
   <ProtectObjects>False</ProtectObjects>
   <ProtectScenarios>False</ProtectScenarios>
  </WorksheetOptions>
 </Worksheet>
 <Worksheet ss:Name="S3">
  <Names>
   <NamedRange ss:Name="_FilterDatabase" ss:RefersTo="=S3!R5C1:R5C5" ss:Hidden="1"/>
  </Names>
  <Table ss:ExpandedColumnCount="11" ss:ExpandedRowCount="309" x:FullColumns="1" x:FullRows="1" ss:DefaultColumnWidth="46.5" ss:DefaultRowHeight="15">
   <Column ss:Index="3" ss:AutoFitWidth="0" ss:Width="70.5"/>
   <Column ss:StyleID="s68" ss:AutoFitWidth="0" ss:Span="1"/>
   <Column ss:Index="10" ss:AutoFitWidth="0" ss:Width="651"/>
   <Column ss:AutoFitWidth="0" ss:Width="515.25"/>
   <Row ss:AutoFitHeight="0"/>
   <Row ss:AutoFitHeight="0" ss:Height="15.75">
    <Cell ss:MergeAcross="9" ss:StyleID="s70"><ss:Data ss:Type="String" xmlns="http://www.w3.org/TR/REC-html40"><B><Font html:Color="#000000">Supplemental Tab. 3:</Font></B><Font html:Color="#000000"> List of up- and down-regulated proteins in PSCs scretome under effect of TNF-</Font><Font html:Face="Calibri" x:Family="Roman" html:Color="#000000">α</Font><Font html:Color="#000000">. </Font></ss:Data></Cell>
   </Row>
   <Row ss:AutoFitHeight="0" ss:Height="15.75">
    <Cell ss:Index="4" ss:StyleID="s71"/>
   </Row>
   <Row ss:AutoFitHeight="0" ss:Height="15.75">
    <Cell ss:Index="4" ss:StyleID="s71"/>
   </Row>
   <Row ss:AutoFitHeight="0">
    <Cell ss:StyleID="s68"><Data ss:Type="String">symbol</Data><NamedCell ss:Name="_FilterDatabase"/></Cell>
    <Cell ss:StyleID="s68"><Data ss:Type="String">chip.Swissprot_Accession</Data><NamedCell ss:Name="_FilterDatabase"/></Cell>
    <Cell ss:StyleID="s68"><Data ss:Type="String">HGNC_Name</Data><NamedCell ss:Name="_FilterDatabase"/></Cell>
    <Cell ss:StyleID="s72"><Data ss:Type="String">p.adjusted</Data><NamedCell ss:Name="_FilterDatabase"/></Cell>
    <Cell ss:StyleID="s72"><Data ss:Type="String">FC</Data><NamedCell ss:Name="_FilterDatabase"/></Cell>
   </Row>
   <Row ss:AutoFitHeight="0">
    <Cell ss:StyleID="s73"><Data ss:Type="String">IGF1</Data></Cell>
    <Cell><Data ss:Type="String">P01343</Data></Cell>
    <Cell><Data ss:Type="String">insulin-like growth factor 1 (somatomedin C)</Data></Cell>
    <Cell ss:StyleID="s74"><Data ss:Type="Number">6.7000000000000002E-5</Data></Cell>
    <Cell ss:StyleID="s74"><Data ss:Type="Number">2.2235</Data></Cell>
   </Row>
   <Row ss:AutoFitHeight="0" ss:Height="18.75">
    <Cell ss:StyleID="s73"><Data ss:Type="String">IL6</Data></Cell>
    <Cell><Data ss:Type="String">P05231</Data></Cell>
    <Cell><Data ss:Type="String">interleukin 6 (interferon, beta 2)</Data></Cell>
    <Cell ss:StyleID="s74"><Data ss:Type="Number">1.66E-4</Data></Cell>
    <Cell ss:StyleID="s74"><Data ss:Type="Number">1.9764999999999999</Data></Cell>
   </Row>
   <Row ss:AutoFitHeight="0">
    <Cell ss:StyleID="s73"><Data ss:Type="String">FN1</Data></Cell>
    <Cell><Data ss:Type="String">P02751</Data></Cell>
    <Cell><Data ss:Type="String">fibronectin 1</Data></Cell>
    <Cell ss:StyleID="s74"><Data ss:Type="Number">1.66E-4</Data></Cell>
    <Cell ss:StyleID="s74"><Data ss:Type="Number">1.6930000000000001</Data></Cell>
   </Row>
   <Row ss:AutoFitHeight="0">
    <Cell ss:StyleID="s73"><Data ss:Type="String">IL1B</Data></Cell>
    <Cell><Data ss:Type="String">P01584</Data></Cell>
    <Cell><Data ss:Type="String">interleukin 1, beta</Data></Cell>
    <Cell ss:StyleID="s74"><Data ss:Type="Number">1.377E-3</Data></Cell>
    <Cell ss:StyleID="s74"><Data ss:Type="Number">1.6335</Data></Cell>
   </Row>
   <Row ss:AutoFitHeight="0">
    <Cell ss:StyleID="s73"><Data ss:Type="String">IL4</Data></Cell>
    <Cell><Data ss:Type="String">P05112</Data></Cell>
    <Cell><Data ss:Type="String">interleukin 4</Data></Cell>
    <Cell ss:StyleID="s74"><Data ss:Type="Number">2.2735999999999999E-2</Data></Cell>
    <Cell ss:StyleID="s74"><Data ss:Type="Number">1.63</Data></Cell>
   </Row>
   <Row ss:AutoFitHeight="0">
    <Cell ss:StyleID="s73"><Data ss:Type="String">FGF1</Data></Cell>
    <Cell><Data ss:Type="String">P05230</Data></Cell>
    <Cell><Data ss:Type="String">fibroblast growth factor 1 (acidic)</Data></Cell>
    <Cell ss:StyleID="s74"><Data ss:Type="Number">6.6530000000000001E-3</Data></Cell>
    <Cell ss:StyleID="s74"><Data ss:Type="Number">1.5825</Data></Cell>
   </Row>
   <Row ss:AutoFitHeight="0">
    <Cell ss:StyleID="s73"><Data ss:Type="String">AMY2B</Data></Cell>
    <Cell><Data ss:Type="String">P19961</Data></Cell>
    <Cell><Data ss:Type="String">amylase, alpha 2B (pancreatic)</Data></Cell>
    <Cell ss:StyleID="s74"><Data ss:Type="Number">1.9000000000000001E-5</Data></Cell>
    <Cell ss:StyleID="s74"><Data ss:Type="Number">1.5129999999999999</Data></Cell>
   </Row>
   <Row ss:AutoFitHeight="0">
    <Cell ss:StyleID="s73"><Data ss:Type="String">IL2RG</Data></Cell>
    <Cell><Data ss:Type="String">P31785</Data></Cell>
    <Cell><Data ss:Type="String">interleukin 2 receptor, gamma (severe combined immunodeficiency)</Data></Cell>
    <Cell ss:StyleID="s74"><Data ss:Type="Number">8.7399999999999999E-4</Data></Cell>
    <Cell ss:StyleID="s74"><Data ss:Type="Number">1.4944999999999999</Data></Cell>
   </Row>
   <Row ss:AutoFitHeight="0">
    <Cell ss:StyleID="s73"><Data ss:Type="String">VCAM1</Data></Cell>
    <Cell><Data ss:Type="String">P19320</Data></Cell>
    <Cell><Data ss:Type="String">vascular cell adhesion molecule 1</Data></Cell>
    <Cell ss:StyleID="s74"><Data ss:Type="Number">2.9283E-2</Data></Cell>
    <Cell ss:StyleID="s74"><Data ss:Type="Number">1.4339999999999999</Data></Cell>
   </Row>
   <Row ss:AutoFitHeight="0">
    <Cell ss:StyleID="s73"><Data ss:Type="String">THBS3</Data></Cell>
    <Cell><Data ss:Type="String">P49746</Data></Cell>
    <Cell><Data ss:Type="String">thrombospondin 3</Data></Cell>
    <Cell ss:StyleID="s74"><Data ss:Type="Number">4.46E-4</Data></Cell>
    <Cell ss:StyleID="s74"><Data ss:Type="Number">1.365</Data></Cell>
   </Row>
   <Row ss:AutoFitHeight="0">
    <Cell ss:StyleID="s73"><Data ss:Type="String">MSLN</Data></Cell>
    <Cell ss:StyleID="s75"><Data ss:Type="String">Q13421</Data></Cell>
    <Cell ss:StyleID="s75"><Data ss:Type="String">Mesothelin</Data></Cell>
    <Cell ss:StyleID="s76"><Data ss:Type="Number">4.6500000000000003E-4</Data></Cell>
    <Cell ss:StyleID="s76"><Data ss:Type="Number">1.2889999999999999</Data></Cell>
   </Row>
   <Row ss:AutoFitHeight="0">
    <Cell ss:StyleID="s73"><Data ss:Type="String">CXCL10</Data></Cell>
    <Cell><Data ss:Type="String">P02778</Data></Cell>
    <Cell><Data ss:Type="String">chemokine (C-X-C motif) ligand 10</Data></Cell>
    <Cell ss:StyleID="s74"><Data ss:Type="Number">2.1389999999999998E-3</Data></Cell>
    <Cell ss:StyleID="s74"><Data ss:Type="Number">1.2789999999999999</Data></Cell>
   </Row>
   <Row ss:AutoFitHeight="0">
    <Cell ss:StyleID="s73"><Data ss:Type="String">WDR1</Data></Cell>
    <Cell><Data ss:Type="String">O75083</Data></Cell>
    <Cell><Data ss:Type="String">WD repeat domain 1</Data></Cell>
    <Cell ss:StyleID="s74"><Data ss:Type="Number">2.0449999999999999E-3</Data></Cell>
    <Cell ss:StyleID="s74"><Data ss:Type="Number">1.1060000000000001</Data></Cell>
   </Row>
   <Row ss:AutoFitHeight="0">
    <Cell ss:StyleID="s73"><Data ss:Type="String">CFLAR</Data></Cell>
    <Cell><Data ss:Type="String">O15519</Data></Cell>
    <Cell><Data ss:Type="String">CASP8 and FADD-like apoptosis regulator</Data></Cell>
    <Cell ss:StyleID="s74"><Data ss:Type="Number">1.03E-4</Data></Cell>
    <Cell ss:StyleID="s74"><Data ss:Type="Number">1.0369999999999999</Data></Cell>
   </Row>
   <Row ss:AutoFitHeight="0">
    <Cell ss:StyleID="s73"><Data ss:Type="String">GRN</Data></Cell>
    <Cell><Data ss:Type="String">P28799</Data></Cell>
    <Cell><Data ss:Type="String">granulin</Data></Cell>
    <Cell ss:StyleID="s74"><Data ss:Type="Number">4.0309999999999999E-3</Data></Cell>
    <Cell ss:StyleID="s74"><Data ss:Type="Number">1.0329999999999999</Data></Cell>
   </Row>
   <Row ss:AutoFitHeight="0">
    <Cell ss:StyleID="s73"><Data ss:Type="String">ITFG1</Data></Cell>
    <Cell><Data ss:Type="String">Q8TB96</Data></Cell>
    <Cell><Data ss:Type="String">integrin alpha FG-GAP repeat containing 1</Data></Cell>
    <Cell ss:StyleID="s74"><Data ss:Type="Number">1.8200000000000001E-4</Data></Cell>
    <Cell ss:StyleID="s74"><Data ss:Type="Number">0.99750000000000005</Data></Cell>
   </Row>
   <Row ss:AutoFitHeight="0">
    <Cell ss:StyleID="s73"><Data ss:Type="String">MMP10</Data></Cell>
    <Cell><Data ss:Type="String">P09238</Data></Cell>
    <Cell><Data ss:Type="String">matrix metallopeptidase 10 (stromelysin 2)</Data></Cell>
    <Cell ss:StyleID="s74"><Data ss:Type="Number">2.2989999999999998E-3</Data></Cell>
    <Cell ss:StyleID="s74"><Data ss:Type="Number">0.94699999999999995</Data></Cell>
   </Row>
   <Row ss:AutoFitHeight="0">
    <Cell ss:StyleID="s73"><Data ss:Type="String">TNFAIP6</Data></Cell>
    <Cell><Data ss:Type="String">P98066</Data></Cell>
    <Cell><Data ss:Type="String">tumor necrosis factor, alpha-induced protein 6</Data></Cell>
    <Cell ss:StyleID="s74"><Data ss:Type="Number">2.7605000000000001E-2</Data></Cell>
    <Cell ss:StyleID="s74"><Data ss:Type="Number">0.94099999999999995</Data></Cell>
   </Row>
   <Row ss:AutoFitHeight="0">
    <Cell ss:StyleID="s73"><Data ss:Type="String">TNF</Data></Cell>
    <Cell><Data ss:Type="String">P01375</Data></Cell>
    <Cell><Data ss:Type="String">tumor necrosis factor (TNF superfamily, member 2)</Data></Cell>
    <Cell ss:StyleID="s74"><Data ss:Type="Number">1.7899999999999999E-4</Data></Cell>
    <Cell ss:StyleID="s74"><Data ss:Type="Number">0.92300000000000004</Data></Cell>
   </Row>
   <Row ss:AutoFitHeight="0">
    <Cell ss:StyleID="s73"><Data ss:Type="String">IL1RN</Data></Cell>
    <Cell><Data ss:Type="String">P18510</Data></Cell>
    <Cell><Data ss:Type="String">interleukin 1 receptor antagonist</Data></Cell>
    <Cell ss:StyleID="s74"><Data ss:Type="Number">1.3946999999999999E-2</Data></Cell>
    <Cell ss:StyleID="s74"><Data ss:Type="Number">0.92100000000000004</Data></Cell>
   </Row>
   <Row ss:AutoFitHeight="0">
    <Cell ss:StyleID="s73"><Data ss:Type="String">FOLR1</Data></Cell>
    <Cell><Data ss:Type="String">P15328</Data></Cell>
    <Cell><Data ss:Type="String">folate receptor 1 (adult)</Data></Cell>
    <Cell ss:StyleID="s74"><Data ss:Type="Number">2.5669999999999998E-3</Data></Cell>
    <Cell ss:StyleID="s74"><Data ss:Type="Number">0.89649999999999996</Data></Cell>
   </Row>
   <Row ss:AutoFitHeight="0">
    <Cell ss:StyleID="s73"><Data ss:Type="String">FLT1</Data></Cell>
    <Cell><Data ss:Type="String">P17948</Data></Cell>
    <Cell><Data ss:Type="String">fms-related tyrosine kinase 1 (vascular endothelial growth factor/vascular permeability factor receptor)</Data></Cell>
    <Cell ss:StyleID="s74"><Data ss:Type="Number">9.6299999999999999E-4</Data></Cell>
    <Cell ss:StyleID="s74"><Data ss:Type="Number">0.86399999999999999</Data></Cell>
   </Row>
   <Row ss:AutoFitHeight="0">
    <Cell ss:StyleID="s73"><Data ss:Type="String">IGF2</Data></Cell>
    <Cell><Data ss:Type="String">P01344</Data></Cell>
    <Cell><Data ss:Type="String">insulin-like growth factor 2 (somatomedin A)</Data></Cell>
    <Cell ss:StyleID="s74"><Data ss:Type="Number">1.0064E-2</Data></Cell>
    <Cell ss:StyleID="s74"><Data ss:Type="Number">0.85650000000000004</Data></Cell>
   </Row>
   <Row ss:AutoFitHeight="0">
    <Cell ss:StyleID="s73"><Data ss:Type="String">MMP12</Data></Cell>
    <Cell><Data ss:Type="String">P39900</Data></Cell>
    <Cell><Data ss:Type="String">matrix metallopeptidase 12 (macrophage elastase)</Data></Cell>
    <Cell ss:StyleID="s74"><Data ss:Type="Number">1.377E-3</Data></Cell>
    <Cell ss:StyleID="s74"><Data ss:Type="Number">0.82250000000000001</Data></Cell>
   </Row>
   <Row ss:AutoFitHeight="0">
    <Cell ss:StyleID="s73"><Data ss:Type="String">CCL11</Data></Cell>
    <Cell><Data ss:Type="String">P51671</Data></Cell>
    <Cell><Data ss:Type="String">chemokine (C-C motif) ligand 11</Data></Cell>
    <Cell ss:StyleID="s74"><Data ss:Type="Number">6.0000000000000001E-3</Data></Cell>
    <Cell ss:StyleID="s74"><Data ss:Type="Number">0.82</Data></Cell>
   </Row>
   <Row ss:AutoFitHeight="0">
    <Cell ss:StyleID="s73"><Data ss:Type="String">GSN</Data></Cell>
    <Cell><Data ss:Type="String">P06396</Data></Cell>
    <Cell><Data ss:Type="String">gelsolin (amyloidosis, Finnish type)</Data></Cell>
    <Cell ss:StyleID="s74"><Data ss:Type="Number">4.5329999999999997E-3</Data></Cell>
    <Cell ss:StyleID="s74"><Data ss:Type="Number">0.81799999999999995</Data></Cell>
   </Row>
   <Row ss:AutoFitHeight="0">
    <Cell ss:StyleID="s73"><Data ss:Type="String">MMP14</Data></Cell>
    <Cell><Data ss:Type="String">P50281</Data></Cell>
    <Cell><Data ss:Type="String">matrix metallopeptidase 14 (membrane-inserted)</Data></Cell>
    <Cell ss:StyleID="s74"><Data ss:Type="Number">5.176E-3</Data></Cell>
    <Cell ss:StyleID="s74"><Data ss:Type="Number">0.80700000000000005</Data></Cell>
   </Row>
   <Row ss:AutoFitHeight="0">
    <Cell ss:StyleID="s73"><Data ss:Type="String">TNFAIP3</Data></Cell>
    <Cell><Data ss:Type="String">P21580</Data></Cell>
    <Cell><Data ss:Type="String">tumor necrosis factor, alpha-induced protein 3</Data></Cell>
    <Cell ss:StyleID="s74"><Data ss:Type="Number">2.8800000000000001E-4</Data></Cell>
    <Cell ss:StyleID="s74"><Data ss:Type="Number">0.80600000000000005</Data></Cell>
   </Row>
   <Row ss:AutoFitHeight="0">
    <Cell ss:StyleID="s73"><Data ss:Type="String">BPI</Data></Cell>
    <Cell><Data ss:Type="String">P17213</Data></Cell>
    <Cell><Data ss:Type="String">bactericidal/permeability-increasing protein</Data></Cell>
    <Cell ss:StyleID="s74"><Data ss:Type="Number">9.2460000000000007E-3</Data></Cell>
    <Cell ss:StyleID="s74"><Data ss:Type="Number">0.79449999999999998</Data></Cell>
   </Row>
   <Row ss:AutoFitHeight="0">
    <Cell ss:StyleID="s73"><Data ss:Type="String">MET</Data></Cell>
    <Cell><Data ss:Type="String">P08581</Data></Cell>
    <Cell><Data ss:Type="String">met proto-oncogene (hepatocyte growth factor receptor)</Data></Cell>
    <Cell ss:StyleID="s74"><Data ss:Type="Number">6.4429999999999999E-3</Data></Cell>
    <Cell ss:StyleID="s74"><Data ss:Type="Number">0.77900000000000003</Data></Cell>
   </Row>
   <Row ss:AutoFitHeight="0">
    <Cell ss:StyleID="s73"><Data ss:Type="String">IGLC3</Data></Cell>
    <Cell><Data ss:Type="String">P01842</Data></Cell>
    <Cell><Data ss:Type="String">immunoglobulin lambda constant 3 (Kern-Oz+ marker)</Data></Cell>
    <Cell ss:StyleID="s74"><Data ss:Type="Number">1.1919999999999999E-3</Data></Cell>
    <Cell ss:StyleID="s74"><Data ss:Type="Number">0.74050000000000005</Data></Cell>
   </Row>
   <Row ss:AutoFitHeight="0">
    <Cell ss:StyleID="s73"><Data ss:Type="String">VEGFB</Data></Cell>
    <Cell><Data ss:Type="String">P49765</Data></Cell>
    <Cell><Data ss:Type="String">vascular endothelial growth factor B</Data></Cell>
    <Cell ss:StyleID="s74"><Data ss:Type="Number">9.7949999999999999E-3</Data></Cell>
    <Cell ss:StyleID="s74"><Data ss:Type="Number">0.69450000000000001</Data></Cell>
   </Row>
   <Row ss:AutoFitHeight="0">
    <Cell ss:StyleID="s73"><Data ss:Type="String">PLAUR</Data></Cell>
    <Cell><Data ss:Type="String">Q03405</Data></Cell>
    <Cell><Data ss:Type="String">plasminogen activator, urokinase receptor</Data></Cell>
    <Cell ss:StyleID="s74"><Data ss:Type="Number">2.2922999999999999E-2</Data></Cell>
    <Cell ss:StyleID="s74"><Data ss:Type="Number">0.66600000000000004</Data></Cell>
   </Row>
   <Row ss:AutoFitHeight="0">
    <Cell ss:StyleID="s73"><Data ss:Type="String">ERBB2</Data></Cell>
    <Cell><Data ss:Type="String">P21860</Data></Cell>
    <Cell><Data ss:Type="String">v-erb-b2 erythroblastic leukemia viral oncogene homolog 3 (avian)</Data></Cell>
    <Cell ss:StyleID="s74"><Data ss:Type="Number">2.8858999999999999E-2</Data></Cell>
    <Cell ss:StyleID="s74"><Data ss:Type="Number">0.64900000000000002</Data></Cell>
   </Row>
   <Row ss:AutoFitHeight="0">
    <Cell ss:StyleID="s73"><Data ss:Type="String">IGFBP1</Data></Cell>
    <Cell><Data ss:Type="String">P08833</Data></Cell>
    <Cell><Data ss:Type="String">insulin-like growth factor binding protein 1</Data></Cell>
    <Cell ss:StyleID="s74"><Data ss:Type="Number">1.6032000000000001E-2</Data></Cell>
    <Cell ss:StyleID="s74"><Data ss:Type="Number">0.63700000000000001</Data></Cell>
   </Row>
   <Row ss:AutoFitHeight="0">
    <Cell ss:StyleID="s73"><Data ss:Type="String">F3</Data></Cell>
    <Cell><Data ss:Type="String">P13726</Data></Cell>
    <Cell><Data ss:Type="String">coagulation factor III (thromboplastin, tissue factor)</Data></Cell>
    <Cell ss:StyleID="s74"><Data ss:Type="Number">6.4429999999999999E-3</Data></Cell>
    <Cell ss:StyleID="s74"><Data ss:Type="Number">0.62</Data></Cell>
   </Row>
   <Row ss:AutoFitHeight="0">
    <Cell ss:StyleID="s73"><Data ss:Type="String">MMP11</Data></Cell>
    <Cell><Data ss:Type="String">P24347</Data></Cell>
    <Cell><Data ss:Type="String">matrix metallopeptidase 11 (stromelysin 3)</Data></Cell>
    <Cell ss:StyleID="s74"><Data ss:Type="Number">1.5473000000000001E-2</Data></Cell>
    <Cell ss:StyleID="s74"><Data ss:Type="Number">0.61150000000000004</Data></Cell>
   </Row>
   <Row ss:AutoFitHeight="0">
    <Cell ss:StyleID="s73"><Data ss:Type="String">CTSB</Data></Cell>
    <Cell><Data ss:Type="String">P07858</Data></Cell>
    <Cell><Data ss:Type="String">cathepsin B</Data></Cell>
    <Cell ss:StyleID="s74"><Data ss:Type="Number">2.1649999999999999E-2</Data></Cell>
    <Cell ss:StyleID="s74"><Data ss:Type="Number">0.59799999999999998</Data></Cell>
   </Row>
   <Row ss:AutoFitHeight="0">
    <Cell ss:StyleID="s73"><Data ss:Type="String">LY6K</Data></Cell>
    <Cell><Data ss:Type="String">O15227</Data></Cell>
    <Cell><Data ss:Type="String">NA</Data></Cell>
    <Cell ss:StyleID="s74"><Data ss:Type="Number">8.2979999999999998E-3</Data></Cell>
    <Cell ss:StyleID="s74"><Data ss:Type="Number">0.58550000000000002</Data></Cell>
    <Cell ss:Index="7"><Data ss:Type="String"> </Data></Cell>
   </Row>
   <Row ss:AutoFitHeight="0">
    <Cell ss:StyleID="s73"><Data ss:Type="String">FRZB</Data></Cell>
    <Cell><Data ss:Type="String">Q92765</Data></Cell>
    <Cell><Data ss:Type="String">frizzled-related protein</Data></Cell>
    <Cell ss:StyleID="s74"><Data ss:Type="Number">1.3693E-2</Data></Cell>
    <Cell ss:StyleID="s74"><Data ss:Type="Number">0.57899999999999996</Data></Cell>
   </Row>
   <Row ss:AutoFitHeight="0">
    <Cell ss:StyleID="s73"><Data ss:Type="String">IL2</Data></Cell>
    <Cell><Data ss:Type="String">P60568</Data></Cell>
    <Cell><Data ss:Type="String">interleukin 2</Data></Cell>
    <Cell ss:StyleID="s74"><Data ss:Type="Number">1.1860000000000001E-2</Data></Cell>
    <Cell ss:StyleID="s74"><Data ss:Type="Number">0.55600000000000005</Data></Cell>
   </Row>
   <Row ss:AutoFitHeight="0">
    <Cell ss:StyleID="s73"><Data ss:Type="String">CD27</Data></Cell>
    <Cell><Data ss:Type="String">P26842</Data></Cell>
    <Cell><Data ss:Type="String">CD27 molecule</Data></Cell>
    <Cell ss:StyleID="s74"><Data ss:Type="Number">8.4729999999999996E-3</Data></Cell>
    <Cell ss:StyleID="s74"><Data ss:Type="Number">0.55149999999999999</Data></Cell>
   </Row>
   <Row ss:AutoFitHeight="0">
    <Cell ss:StyleID="s73"><Data ss:Type="String">VTN</Data></Cell>
    <Cell><Data ss:Type="String">P04004</Data></Cell>
    <Cell><Data ss:Type="String">vitronectin</Data></Cell>
    <Cell ss:StyleID="s74"><Data ss:Type="Number">6.5079999999999999E-3</Data></Cell>
    <Cell ss:StyleID="s74"><Data ss:Type="Number">0.55100000000000005</Data></Cell>
   </Row>
   <Row ss:AutoFitHeight="0">
    <Cell ss:StyleID="s73"><Data ss:Type="String">SERPINE2</Data></Cell>
    <Cell><Data ss:Type="String">P07093</Data></Cell>
    <Cell><Data ss:Type="String">serpin peptidase inhibitor, clade E (nexin, plasminogen activator inhibitor type 1), member 2</Data></Cell>
    <Cell ss:StyleID="s74"><Data ss:Type="Number">8.5900000000000004E-3</Data></Cell>
    <Cell ss:StyleID="s74"><Data ss:Type="Number">0.53249999999999997</Data></Cell>
   </Row>
   <Row ss:AutoFitHeight="0">
    <Cell ss:StyleID="s73"><Data ss:Type="String">IL6R</Data></Cell>
    <Cell><Data ss:Type="String">P08887</Data></Cell>
    <Cell><Data ss:Type="String">interleukin 6 receptor</Data></Cell>
    <Cell ss:StyleID="s74"><Data ss:Type="Number">2.9725999999999999E-2</Data></Cell>
    <Cell ss:StyleID="s74"><Data ss:Type="Number">0.51400000000000001</Data></Cell>
   </Row>
   <Row ss:AutoFitHeight="0">
    <Cell ss:StyleID="s73"><Data ss:Type="String">GRP</Data></Cell>
    <Cell><Data ss:Type="String">P07492</Data></Cell>
    <Cell><Data ss:Type="String">gastrin-releasing peptide</Data></Cell>
    <Cell ss:StyleID="s74"><Data ss:Type="Number">1.7670000000000002E-2</Data></Cell>
    <Cell ss:StyleID="s74"><Data ss:Type="Number">0.51149999999999995</Data></Cell>
   </Row>
   <Row ss:AutoFitHeight="0">
    <Cell ss:StyleID="s73"><Data ss:Type="String">ADCYAP1</Data></Cell>
    <Cell><Data ss:Type="String">P18509</Data></Cell>
    <Cell><Data ss:Type="String">adenylate cyclase activating polypeptide 1 (pituitary)</Data></Cell>
    <Cell ss:StyleID="s74"><Data ss:Type="Number">2.5514999999999999E-2</Data></Cell>
    <Cell ss:StyleID="s74"><Data ss:Type="Number">0.49249999999999999</Data></Cell>
   </Row>
   <Row ss:AutoFitHeight="0">
    <Cell ss:StyleID="s73"><Data ss:Type="String">SFN</Data></Cell>
    <Cell><Data ss:Type="String">P31947</Data></Cell>
    <Cell><Data ss:Type="String">stratifin</Data></Cell>
    <Cell ss:StyleID="s74"><Data ss:Type="Number">1.9347E-2</Data></Cell>
    <Cell ss:StyleID="s74"><Data ss:Type="Number">0.47449999999999998</Data></Cell>
   </Row>
   <Row ss:AutoFitHeight="0">
    <Cell ss:StyleID="s73"><Data ss:Type="String">KDR</Data></Cell>
    <Cell><Data ss:Type="String">P35968</Data></Cell>
    <Cell><Data ss:Type="String">kinase insert domain receptor (a type III receptor tyrosine kinase)</Data></Cell>
    <Cell ss:StyleID="s74"><Data ss:Type="Number">3.7205000000000002E-2</Data></Cell>
    <Cell ss:StyleID="s74"><Data ss:Type="Number">0.46949999999999997</Data></Cell>
   </Row>
   <Row ss:AutoFitHeight="0">
    <Cell ss:StyleID="s73"><Data ss:Type="String">MUTED</Data></Cell>
    <Cell><Data ss:Type="String">Q8TDH9</Data></Cell>
    <Cell><Data ss:Type="String">muted homolog (mouse)</Data></Cell>
    <Cell ss:StyleID="s74"><Data ss:Type="Number">1.34E-2</Data></Cell>
    <Cell ss:StyleID="s74"><Data ss:Type="Number">0.435</Data></Cell>
   </Row>
   <Row ss:AutoFitHeight="0">
    <Cell ss:StyleID="s73"><Data ss:Type="String">TIMP1</Data></Cell>
    <Cell><Data ss:Type="String">P01033</Data></Cell>
    <Cell><Data ss:Type="String">TIMP metallopeptidase inhibitor 1</Data></Cell>
    <Cell ss:StyleID="s74"><Data ss:Type="Number">4.6047999999999999E-2</Data></Cell>
    <Cell ss:StyleID="s74"><Data ss:Type="Number">0.32800000000000001</Data></Cell>
   </Row>
   <Row ss:AutoFitHeight="0">
    <Cell ss:StyleID="s73"><Data ss:Type="String">FLNA</Data></Cell>
    <Cell><Data ss:Type="String">P21333</Data></Cell>
    <Cell><Data ss:Type="String">filamin A, alpha</Data></Cell>
    <Cell ss:StyleID="s74"><Data ss:Type="Number">3.4654999999999998E-2</Data></Cell>
    <Cell ss:StyleID="s74"><Data ss:Type="Number">-0.33950000000000002</Data></Cell>
   </Row>
   <Row ss:AutoFitHeight="0">
    <Cell ss:StyleID="s73"><Data ss:Type="String">IGFBP3</Data></Cell>
    <Cell><Data ss:Type="String">P17936</Data></Cell>
    <Cell><Data ss:Type="String">insulin-like growth factor binding protein 3</Data></Cell>
    <Cell ss:StyleID="s74"><Data ss:Type="Number">3.7205000000000002E-2</Data></Cell>
    <Cell ss:StyleID="s74"><Data ss:Type="Number">-0.34649999999999997</Data></Cell>
   </Row>
   <Row ss:AutoFitHeight="0">
    <Cell ss:StyleID="s73"><Data ss:Type="String">IL8</Data></Cell>
    <Cell><Data ss:Type="String">P10145</Data></Cell>
    <Cell><Data ss:Type="String">interleukin 8</Data></Cell>
    <Cell ss:StyleID="s74"><Data ss:Type="Number">2.7715E-2</Data></Cell>
    <Cell ss:StyleID="s74"><Data ss:Type="Number">-0.39800000000000002</Data></Cell>
   </Row>
   <Row ss:AutoFitHeight="0">
    <Cell ss:StyleID="s73"><Data ss:Type="String">CCL4</Data></Cell>
    <Cell><Data ss:Type="String">P13236</Data></Cell>
    <Cell><Data ss:Type="String">chemokine (C-C motif) ligand 4</Data></Cell>
    <Cell ss:StyleID="s74"><Data ss:Type="Number">4.8336999999999998E-2</Data></Cell>
    <Cell ss:StyleID="s74"><Data ss:Type="Number">-0.4355</Data></Cell>
   </Row>
   <Row ss:AutoFitHeight="0">
    <Cell ss:StyleID="s73"><Data ss:Type="String">AREG</Data></Cell>
    <Cell><Data ss:Type="String">P15514</Data></Cell>
    <Cell><Data ss:Type="String">amphiregulin</Data></Cell>
    <Cell ss:StyleID="s74"><Data ss:Type="Number">9.3480000000000004E-3</Data></Cell>
    <Cell ss:StyleID="s74"><Data ss:Type="Number">-0.48699999999999999</Data></Cell>
   </Row>
   <Row ss:AutoFitHeight="0">
    <Cell ss:StyleID="s73"><Data ss:Type="String">ANXA2</Data></Cell>
    <Cell><Data ss:Type="String">P07355</Data></Cell>
    <Cell><Data ss:Type="String">annexin A2</Data></Cell>
    <Cell ss:StyleID="s74"><Data ss:Type="Number">1.1860000000000001E-2</Data></Cell>
    <Cell ss:StyleID="s74"><Data ss:Type="Number">-0.4945</Data></Cell>
   </Row>
   <Row ss:AutoFitHeight="0">
    <Cell ss:StyleID="s73"><Data ss:Type="String">CALR</Data></Cell>
    <Cell><Data ss:Type="String">P27797</Data></Cell>
    <Cell><Data ss:Type="String">Calreticulin</Data></Cell>
    <Cell ss:StyleID="s74"><Data ss:Type="Number">2.7663E-2</Data></Cell>
    <Cell ss:StyleID="s74"><Data ss:Type="Number">-0.50600000000000001</Data></Cell>
   </Row>
   <Row ss:AutoFitHeight="0">
    <Cell ss:StyleID="s73"><Data ss:Type="String">TGFB1</Data></Cell>
    <Cell><Data ss:Type="String">P01137</Data></Cell>
    <Cell><Data ss:Type="String">transforming growth factor, beta 1</Data></Cell>
    <Cell ss:StyleID="s74"><Data ss:Type="Number">3.3391999999999998E-2</Data></Cell>
    <Cell ss:StyleID="s74"><Data ss:Type="Number">-0.51200000000000001</Data></Cell>
   </Row>
   <Row ss:AutoFitHeight="0">
    <Cell ss:StyleID="s73"><Data ss:Type="String">SERPINE1</Data></Cell>
    <Cell><Data ss:Type="String">P05121</Data></Cell>
    <Cell><Data ss:Type="String">serpin peptidase inhibitor, clade E (nexin, plasminogen activator inhibitor type 1), member 1</Data></Cell>
    <Cell ss:StyleID="s74"><Data ss:Type="Number">2.2761E-2</Data></Cell>
    <Cell ss:StyleID="s74"><Data ss:Type="Number">-0.54149999999999998</Data></Cell>
   </Row>
   <Row ss:AutoFitHeight="0">
    <Cell ss:StyleID="s73"><Data ss:Type="String">CXCL9</Data></Cell>
    <Cell><Data ss:Type="String">Q07325</Data></Cell>
    <Cell><Data ss:Type="String">chemokine (C-X-C motif) ligand 9</Data></Cell>
    <Cell ss:StyleID="s74"><Data ss:Type="Number">4.5329999999999997E-3</Data></Cell>
    <Cell ss:StyleID="s74"><Data ss:Type="Number">-0.5675</Data></Cell>
   </Row>
   <Row ss:AutoFitHeight="0">
    <Cell ss:StyleID="s73"><Data ss:Type="String">IGFBP2</Data></Cell>
    <Cell><Data ss:Type="String">P18065</Data></Cell>
    <Cell><Data ss:Type="String">insulin-like growth factor binding protein 2, 36kDa</Data></Cell>
    <Cell ss:StyleID="s74"><Data ss:Type="Number">1.3165E-2</Data></Cell>
    <Cell ss:StyleID="s74"><Data ss:Type="Number">-0.57050000000000001</Data></Cell>
   </Row>
   <Row ss:AutoFitHeight="0">
    <Cell ss:StyleID="s73"><Data ss:Type="String">CLU</Data></Cell>
    <Cell><Data ss:Type="String">P10909</Data></Cell>
    <Cell><Data ss:Type="String">clusterin</Data></Cell>
    <Cell ss:StyleID="s74"><Data ss:Type="Number">1.6032000000000001E-2</Data></Cell>
    <Cell ss:StyleID="s74"><Data ss:Type="Number">-0.57550000000000001</Data></Cell>
   </Row>
   <Row ss:AutoFitHeight="0">
    <Cell ss:StyleID="s73"><Data ss:Type="String">VEGFA</Data></Cell>
    <Cell><Data ss:Type="String">P15692</Data></Cell>
    <Cell><Data ss:Type="String">vascular endothelial growth factor A</Data></Cell>
    <Cell ss:StyleID="s74"><Data ss:Type="Number">5.0509999999999999E-3</Data></Cell>
    <Cell ss:StyleID="s74"><Data ss:Type="Number">-0.59</Data></Cell>
   </Row>
   <Row ss:AutoFitHeight="0">
    <Cell ss:StyleID="s73"><Data ss:Type="String">IL1A</Data></Cell>
    <Cell><Data ss:Type="String">P01583</Data></Cell>
    <Cell><Data ss:Type="String">interleukin 1, alpha</Data></Cell>
    <Cell ss:StyleID="s74"><Data ss:Type="Number">1.9239999999999999E-3</Data></Cell>
    <Cell ss:StyleID="s74"><Data ss:Type="Number">-0.624</Data></Cell>
   </Row>
   <Row ss:AutoFitHeight="0">
    <Cell ss:StyleID="s73"><Data ss:Type="String">THBS2</Data></Cell>
    <Cell><Data ss:Type="String">P35442</Data></Cell>
    <Cell><Data ss:Type="String">thrombospondin 2</Data></Cell>
    <Cell ss:StyleID="s74"><Data ss:Type="Number">1.4104999999999999E-2</Data></Cell>
    <Cell ss:StyleID="s74"><Data ss:Type="Number">-0.63949999999999996</Data></Cell>
   </Row>
   <Row ss:AutoFitHeight="0">
    <Cell ss:StyleID="s73"><Data ss:Type="String">OLFM4</Data></Cell>
    <Cell><Data ss:Type="String">Q6UX06</Data></Cell>
    <Cell><Data ss:Type="String">olfactomedin 4</Data></Cell>
    <Cell ss:StyleID="s74"><Data ss:Type="Number">2.9090000000000001E-3</Data></Cell>
    <Cell ss:StyleID="s74"><Data ss:Type="Number">-0.64949999999999997</Data></Cell>
   </Row>
   <Row ss:AutoFitHeight="0">
    <Cell ss:StyleID="s73"><Data ss:Type="String">C2</Data></Cell>
    <Cell><Data ss:Type="String">P06681</Data></Cell>
    <Cell><Data ss:Type="String">complement component 2</Data></Cell>
    <Cell ss:StyleID="s74"><Data ss:Type="Number">6.7010000000000004E-3</Data></Cell>
    <Cell ss:StyleID="s74"><Data ss:Type="Number">-0.65</Data></Cell>
   </Row>
   <Row ss:AutoFitHeight="0">
    <Cell ss:StyleID="s73"><Data ss:Type="String">DKK2</Data></Cell>
    <Cell><Data ss:Type="String">Q9UBU2</Data></Cell>
    <Cell><Data ss:Type="String">dickkopf homolog 2 (Xenopus laevis)</Data></Cell>
    <Cell ss:StyleID="s74"><Data ss:Type="Number">3.5990000000000002E-3</Data></Cell>
    <Cell ss:StyleID="s74"><Data ss:Type="Number">-0.67100000000000004</Data></Cell>
   </Row>
   <Row ss:AutoFitHeight="0">
    <Cell ss:StyleID="s73"><Data ss:Type="String">ADAM9</Data></Cell>
    <Cell><Data ss:Type="String">Q13443</Data></Cell>
    <Cell><Data ss:Type="String">ADAM metallopeptidase domain 9 (meltrin gamma)</Data></Cell>
    <Cell ss:StyleID="s74"><Data ss:Type="Number">2.3800000000000002E-3</Data></Cell>
    <Cell ss:StyleID="s74"><Data ss:Type="Number">-0.69399999999999995</Data></Cell>
   </Row>
   <Row ss:AutoFitHeight="0">
    <Cell ss:StyleID="s73"><Data ss:Type="String">TNFSF14</Data></Cell>
    <Cell><Data ss:Type="String">O43557</Data></Cell>
    <Cell><Data ss:Type="String">tumor necrosis factor (ligand) superfamily, member 14</Data></Cell>
    <Cell ss:StyleID="s74"><Data ss:Type="Number">4.46E-4</Data></Cell>
    <Cell ss:StyleID="s74"><Data ss:Type="Number">-0.72</Data></Cell>
   </Row>
   <Row ss:AutoFitHeight="0">
    <Cell ss:StyleID="s73"><Data ss:Type="String">ZG16</Data></Cell>
    <Cell><Data ss:Type="String">O60844</Data></Cell>
    <Cell><Data ss:Type="String">zymogen granule protein 16 homolog (rat)</Data></Cell>
    <Cell ss:StyleID="s74"><Data ss:Type="Number">6.6530000000000001E-3</Data></Cell>
    <Cell ss:StyleID="s74"><Data ss:Type="Number">-0.74550000000000005</Data></Cell>
   </Row>
   <Row ss:AutoFitHeight="0">
    <Cell ss:StyleID="s73"><Data ss:Type="String">INS</Data></Cell>
    <Cell><Data ss:Type="String">P01308</Data></Cell>
    <Cell><Data ss:Type="String">insulin</Data></Cell>
    <Cell ss:StyleID="s74"><Data ss:Type="Number">1.8860000000000001E-3</Data></Cell>
    <Cell ss:StyleID="s74"><Data ss:Type="Number">-0.78249999999999997</Data></Cell>
   </Row>
   <Row ss:AutoFitHeight="0">
    <Cell ss:StyleID="s73"><Data ss:Type="String">HMGB2</Data></Cell>
    <Cell><Data ss:Type="String">P26583</Data></Cell>
    <Cell><Data ss:Type="String">high-mobility group box 2</Data></Cell>
    <Cell ss:StyleID="s74"><Data ss:Type="Number">2.2027000000000001E-2</Data></Cell>
    <Cell ss:StyleID="s74"><Data ss:Type="Number">-0.82150000000000001</Data></Cell>
   </Row>
   <Row ss:AutoFitHeight="0">
    <Cell ss:StyleID="s73"><Data ss:Type="String">TIMP2</Data></Cell>
    <Cell><Data ss:Type="String">Q208B5</Data></Cell>
    <Cell><Data ss:Type="String">p16</Data></Cell>
    <Cell ss:StyleID="s74"><Data ss:Type="Number">1.7701000000000001E-2</Data></Cell>
    <Cell ss:StyleID="s74"><Data ss:Type="Number">-0.91749999999999998</Data></Cell>
   </Row>
   <Row ss:AutoFitHeight="0">
    <Cell ss:StyleID="s73"><Data ss:Type="String">MUC3A</Data></Cell>
    <Cell><Data ss:Type="String">Q02505</Data></Cell>
    <Cell><Data ss:Type="String">mucin 3A, cell surface associated</Data></Cell>
    <Cell ss:StyleID="s74"><Data ss:Type="Number">8.8199999999999997E-4</Data></Cell>
    <Cell ss:StyleID="s74"><Data ss:Type="Number">-0.94499999999999995</Data></Cell>
   </Row>
   <Row ss:AutoFitHeight="0">
    <Cell ss:StyleID="s73"><Data ss:Type="String">IL12A</Data></Cell>
    <Cell><Data ss:Type="String">P29459</Data></Cell>
    <Cell><Data ss:Type="String">interleukin 12A (natural killer cell stimulatory factor 1, cytotoxic lymphocyte maturation factor 1, p35)</Data></Cell>
    <Cell ss:StyleID="s74"><Data ss:Type="Number">1.3755E-2</Data></Cell>
    <Cell ss:StyleID="s74"><Data ss:Type="Number">-0.97099999999999997</Data></Cell>
   </Row>
   <Row ss:AutoFitHeight="0">
    <Cell ss:StyleID="s73"><Data ss:Type="String">IL32</Data></Cell>
    <Cell><Data ss:Type="String">P24001</Data></Cell>
    <Cell><Data ss:Type="String">interleukin 32</Data></Cell>
    <Cell ss:StyleID="s74"><Data ss:Type="Number">4.3930000000000002E-3</Data></Cell>
    <Cell ss:StyleID="s74"><Data ss:Type="Number">-1.0069999999999999</Data></Cell>
   </Row>
   <Row ss:AutoFitHeight="0">
    <Cell ss:StyleID="s73"><Data ss:Type="String">IFNG</Data></Cell>
    <Cell><Data ss:Type="String">P01579</Data></Cell>
    <Cell><Data ss:Type="String">interferon, gamma</Data></Cell>
    <Cell ss:StyleID="s74"><Data ss:Type="Number">1.5963999999999999E-2</Data></Cell>
    <Cell ss:StyleID="s74"><Data ss:Type="Number">-1.052</Data></Cell>
   </Row>
   <Row ss:AutoFitHeight="0">
    <Cell ss:StyleID="s73"><Data ss:Type="String">SERPINB5</Data></Cell>
    <Cell><Data ss:Type="String">P36952</Data></Cell>
    <Cell><Data ss:Type="String">serpin peptidase inhibitor, clade B (ovalbumin), member 5</Data></Cell>
    <Cell ss:StyleID="s74"><Data ss:Type="Number">4.2960000000000003E-3</Data></Cell>
    <Cell ss:StyleID="s74"><Data ss:Type="Number">-1.1439999999999999</Data></Cell>
   </Row>
   <Row ss:AutoFitHeight="0">
    <Cell ss:StyleID="s73"><Data ss:Type="String">TF</Data></Cell>
    <Cell><Data ss:Type="String">P02787</Data></Cell>
    <Cell><Data ss:Type="String">transferrin</Data></Cell>
    <Cell ss:StyleID="s74"><Data ss:Type="Number">9.7949999999999999E-3</Data></Cell>
    <Cell ss:StyleID="s74"><Data ss:Type="Number">-1.1950000000000001</Data></Cell>
   </Row>
   <Row ss:AutoFitHeight="0">
    <Cell ss:StyleID="s73"><Data ss:Type="String">PNLIPRP2</Data></Cell>
    <Cell><Data ss:Type="String">P54317</Data></Cell>
    <Cell><Data ss:Type="String">Pancreatic lipase-related protein 2</Data></Cell>
    <Cell ss:StyleID="s74"><Data ss:Type="Number">1.9650000000000002E-3</Data></Cell>
    <Cell ss:StyleID="s74"><Data ss:Type="Number">-1.2669999999999999</Data></Cell>
   </Row>
   <Row ss:AutoFitHeight="0">
    <Cell ss:StyleID="s73"><Data ss:Type="String">BRPF3</Data></Cell>
    <Cell><Data ss:Type="String">Q9ULD4</Data></Cell>
    <Cell><Data ss:Type="String">bromodomain and PHD finger containing, 3</Data></Cell>
    <Cell ss:StyleID="s74"><Data ss:Type="Number">1.9100000000000001E-4</Data></Cell>
    <Cell ss:StyleID="s74"><Data ss:Type="Number">-1.3915</Data></Cell>
   </Row>
   <Row ss:AutoFitHeight="0">
    <Cell ss:StyleID="s73"><Data ss:Type="String">IL2RB</Data></Cell>
    <Cell><Data ss:Type="String">P14784</Data></Cell>
    <Cell><Data ss:Type="String">interleukin 2 receptor, beta</Data></Cell>
    <Cell ss:StyleID="s74"><Data ss:Type="Number">5.3999999999999998E-5</Data></Cell>
    <Cell ss:StyleID="s74"><Data ss:Type="Number">-1.403</Data></Cell>
   </Row>
   <Row ss:AutoFitHeight="0">
    <Cell ss:StyleID="s73"><Data ss:Type="String">IL10</Data></Cell>
    <Cell><Data ss:Type="String">P22301</Data></Cell>
    <Cell><Data ss:Type="String">interleukin 10</Data></Cell>
    <Cell ss:StyleID="s74"><Data ss:Type="Number">1.66E-4</Data></Cell>
    <Cell ss:StyleID="s74"><Data ss:Type="Number">-1.5465</Data></Cell>
   </Row>
   <Row ss:AutoFitHeight="0">
    <Cell ss:StyleID="s73"><Data ss:Type="String">TFPI2</Data></Cell>
    <Cell><Data ss:Type="String">P48307</Data></Cell>
    <Cell><Data ss:Type="String">tissue factor pathway inhibitor 2</Data></Cell>
    <Cell ss:StyleID="s74"><Data ss:Type="Number">8.0000000000000007E-5</Data></Cell>
    <Cell ss:StyleID="s74"><Data ss:Type="Number">-1.5860000000000001</Data></Cell>
   </Row>
   <Row ss:AutoFitHeight="0">
    <Cell ss:StyleID="s73"><Data ss:Type="String">ALB</Data></Cell>
    <Cell><Data ss:Type="String">P02768</Data></Cell>
    <Cell><Data ss:Type="String">albumin</Data></Cell>
    <Cell ss:StyleID="s74"><Data ss:Type="Number">1.5604E-2</Data></Cell>
    <Cell ss:StyleID="s74"><Data ss:Type="Number">-1.6034999999999999</Data></Cell>
   </Row>
   <Row ss:AutoFitHeight="0">
    <Cell ss:StyleID="s73"><Data ss:Type="String">IFNA13</Data></Cell>
    <Cell><Data ss:Type="String">P01562</Data></Cell>
    <Cell><Data ss:Type="String">interferon, alpha 13</Data></Cell>
    <Cell ss:StyleID="s74"><Data ss:Type="Number">2.31E-4</Data></Cell>
    <Cell ss:StyleID="s74"><Data ss:Type="Number">-1.9279999999999999</Data></Cell>
   </Row>
   <Row ss:AutoFitHeight="0">
    <Cell ss:StyleID="s73"><Data ss:Type="String">KLK3</Data></Cell>
    <Cell><Data ss:Type="String">P07288</Data></Cell>
    <Cell><Data ss:Type="String">kallikrein-related peptidase 3</Data></Cell>
    <Cell ss:StyleID="s74"><Data ss:Type="Number">2.5000000000000001E-5</Data></Cell>
    <Cell ss:StyleID="s74"><Data ss:Type="Number">-2.0394999999999999</Data></Cell>
   </Row>
   <Row ss:AutoFitHeight="0">
    <Cell ss:StyleID="s73"><Data ss:Type="String">IL15</Data></Cell>
    <Cell><Data ss:Type="String">P40933</Data></Cell>
    <Cell><Data ss:Type="String">interleukin 15</Data></Cell>
    <Cell ss:StyleID="s74"><Data ss:Type="Number">3.3000000000000003E-5</Data></Cell>
    <Cell ss:StyleID="s74"><Data ss:Type="Number">-2.3490000000000002</Data></Cell>
   </Row>
   <Row ss:AutoFitHeight="0">
    <Cell ss:StyleID="s73"><Data ss:Type="String">CHL1</Data></Cell>
    <Cell><Data ss:Type="String">O00533</Data></Cell>
    <Cell><Data ss:Type="String">cell adhesion molecule with homology to L1CAM (close homolog of L1)</Data></Cell>
    <Cell ss:StyleID="s74"><Data ss:Type="Number">4.5399999999999998E-4</Data></Cell>
    <Cell ss:StyleID="s74"><Data ss:Type="Number">-2.3795000000000002</Data></Cell>
   </Row>
   <Row ss:AutoFitHeight="0">
    <Cell ss:StyleID="s73"><Data ss:Type="String">FGF2</Data></Cell>
    <Cell><Data ss:Type="String">P09038</Data></Cell>
    <Cell><Data ss:Type="String">fibroblast growth factor 2 (basic)</Data></Cell>
    <Cell ss:StyleID="s74"><Data ss:Type="Number">2.5000000000000001E-5</Data></Cell>
    <Cell ss:StyleID="s74"><Data ss:Type="Number">-2.4910000000000001</Data></Cell>
   </Row>
   <Row ss:AutoFitHeight="0">
    <Cell ss:StyleID="s73"><Data ss:Type="String">CTSD</Data></Cell>
    <Cell><Data ss:Type="String">P07339</Data></Cell>
    <Cell><Data ss:Type="String">cathepsin D</Data></Cell>
    <Cell ss:StyleID="s74"><Data ss:Type="Number">4.1999999999999998E-5</Data></Cell>
    <Cell ss:StyleID="s74"><Data ss:Type="Number">-3.0609999999999999</Data></Cell>
   </Row>
   <Row ss:AutoFitHeight="0">
    <Cell ss:StyleID="s73"><Data ss:Type="String">MUC1</Data></Cell>
    <Cell><Data ss:Type="String">P15941</Data></Cell>
    <Cell><Data ss:Type="String">mucin 1, cell surface associated</Data></Cell>
    <Cell ss:StyleID="s74"><Data ss:Type="Number">6.9999999999999999E-6</Data></Cell>
    <Cell ss:StyleID="s74"><Data ss:Type="Number">-3.4740000000000002</Data></Cell>
   </Row>
   <Row ss:AutoFitHeight="0">
    <Cell><Data ss:Type="String">MAGED2</Data></Cell>
    <Cell><Data ss:Type="String">Q9UNF1</Data></Cell>
    <Cell><Data ss:Type="String">melanoma antigen family D, 2</Data></Cell>
    <Cell ss:StyleID="s74"><Data ss:Type="Number">4.9945999999999997E-2</Data></Cell>
    <Cell ss:StyleID="s74"><Data ss:Type="Number">-0.4345</Data></Cell>
   </Row>
   <Row ss:AutoFitHeight="0">
    <Cell><Data ss:Type="String">HNRNPM</Data></Cell>
    <Cell><Data ss:Type="String">P52272</Data></Cell>
    <Cell><Data ss:Type="String">heterogeneous nuclear ribonucleoprotein M</Data></Cell>
    <Cell ss:StyleID="s74"><Data ss:Type="Number">4.9599999999999998E-2</Data></Cell>
    <Cell ss:StyleID="s74"><Data ss:Type="Number">0.61050000000000004</Data></Cell>
   </Row>
   <Row ss:AutoFitHeight="0">
    <Cell><Data ss:Type="String">SYP</Data></Cell>
    <Cell><Data ss:Type="String">P08247</Data></Cell>
    <Cell><Data ss:Type="String">synaptophysin</Data></Cell>
    <Cell ss:StyleID="s74"><Data ss:Type="Number">4.9197999999999999E-2</Data></Cell>
    <Cell ss:StyleID="s74"><Data ss:Type="Number">0.58699999999999997</Data></Cell>
   </Row>
   <Row ss:AutoFitHeight="0">
    <Cell><Data ss:Type="String">KRT8</Data></Cell>
    <Cell><Data ss:Type="String">P05787</Data></Cell>
    <Cell><Data ss:Type="String">keratin 8</Data></Cell>
    <Cell ss:StyleID="s74"><Data ss:Type="Number">4.9134999999999998E-2</Data></Cell>
    <Cell ss:StyleID="s74"><Data ss:Type="Number">-0.47249999999999998</Data></Cell>
   </Row>
   <Row ss:AutoFitHeight="0">
    <Cell><Data ss:Type="String">IRS2</Data></Cell>
    <Cell><Data ss:Type="String">Q9Y4H2</Data></Cell>
    <Cell><Data ss:Type="String">insulin receptor substrate 2</Data></Cell>
    <Cell ss:StyleID="s74"><Data ss:Type="Number">4.9063000000000002E-2</Data></Cell>
    <Cell ss:StyleID="s74"><Data ss:Type="Number">0.34749999999999998</Data></Cell>
   </Row>
   <Row ss:AutoFitHeight="0">
    <Cell><Data ss:Type="String">CTTN</Data></Cell>
    <Cell><Data ss:Type="String">Q14247</Data></Cell>
    <Cell><Data ss:Type="String">cortactin</Data></Cell>
    <Cell ss:StyleID="s74"><Data ss:Type="Number">4.8181000000000002E-2</Data></Cell>
    <Cell ss:StyleID="s74"><Data ss:Type="Number">-0.46850000000000003</Data></Cell>
   </Row>
   <Row ss:AutoFitHeight="0">
    <Cell><Data ss:Type="String">KRT18</Data></Cell>
    <Cell><Data ss:Type="String">P05783</Data></Cell>
    <Cell><Data ss:Type="String">keratin 18</Data></Cell>
    <Cell ss:StyleID="s74"><Data ss:Type="Number">4.8181000000000002E-2</Data></Cell>
    <Cell ss:StyleID="s74"><Data ss:Type="Number">-0.45800000000000002</Data></Cell>
   </Row>
   <Row ss:AutoFitHeight="0">
    <Cell><Data ss:Type="String">NPY1R</Data></Cell>
    <Cell><Data ss:Type="String">P25929</Data></Cell>
    <Cell><Data ss:Type="String">neuropeptide Y receptor Y1</Data></Cell>
    <Cell ss:StyleID="s74"><Data ss:Type="Number">4.7988000000000003E-2</Data></Cell>
    <Cell ss:StyleID="s74"><Data ss:Type="Number">0.39500000000000002</Data></Cell>
   </Row>
   <Row ss:AutoFitHeight="0">
    <Cell><Data ss:Type="String">SLC19A1</Data></Cell>
    <Cell><Data ss:Type="String">P41440</Data></Cell>
    <Cell><Data ss:Type="String">solute carrier family 19 (folate transporter), member 1</Data></Cell>
    <Cell ss:StyleID="s74"><Data ss:Type="Number">4.7376000000000001E-2</Data></Cell>
    <Cell ss:StyleID="s74"><Data ss:Type="Number">-0.33400000000000002</Data></Cell>
   </Row>
   <Row ss:AutoFitHeight="0">
    <Cell><Data ss:Type="String">ZNF658</Data></Cell>
    <Cell><Data ss:Type="String">Q5TYW1</Data></Cell>
    <Cell><Data ss:Type="String">zinc finger protein 658</Data></Cell>
    <Cell ss:StyleID="s74"><Data ss:Type="Number">4.7330999999999998E-2</Data></Cell>
    <Cell ss:StyleID="s74"><Data ss:Type="Number">0.66800000000000004</Data></Cell>
   </Row>
   <Row ss:AutoFitHeight="0">
    <Cell><Data ss:Type="String">PTK2</Data></Cell>
    <Cell><Data ss:Type="String">Q05397</Data></Cell>
    <Cell><Data ss:Type="String">PTK2 protein tyrosine kinase 2</Data></Cell>
    <Cell ss:StyleID="s74"><Data ss:Type="Number">4.6738000000000002E-2</Data></Cell>
    <Cell ss:StyleID="s74"><Data ss:Type="Number">0.41899999999999998</Data></Cell>
   </Row>
   <Row ss:AutoFitHeight="0">
    <Cell><Data ss:Type="String">RAC1</Data></Cell>
    <Cell><Data ss:Type="String">P63000</Data></Cell>
    <Cell><Data ss:Type="String">ras-related C3 botulinum toxin substrate 1 (rho family, small GTP binding protein Rac1)</Data></Cell>
    <Cell ss:StyleID="s74"><Data ss:Type="Number">4.6616999999999999E-2</Data></Cell>
    <Cell ss:StyleID="s74"><Data ss:Type="Number">0.46700000000000003</Data></Cell>
   </Row>
   <Row ss:AutoFitHeight="0">
    <Cell><Data ss:Type="String">RPL6</Data></Cell>
    <Cell><Data ss:Type="String">Q02878</Data></Cell>
    <Cell><Data ss:Type="String">ribosomal protein L6</Data></Cell>
    <Cell ss:StyleID="s74"><Data ss:Type="Number">4.1776000000000001E-2</Data></Cell>
    <Cell ss:StyleID="s74"><Data ss:Type="Number">-0.44700000000000001</Data></Cell>
   </Row>
   <Row ss:AutoFitHeight="0">
    <Cell><Data ss:Type="String">SOX9</Data></Cell>
    <Cell><Data ss:Type="String">P48436</Data></Cell>
    <Cell><Data ss:Type="String">SRY (sex determining region Y)-box 9</Data></Cell>
    <Cell ss:StyleID="s74"><Data ss:Type="Number">4.1209000000000003E-2</Data></Cell>
    <Cell ss:StyleID="s74"><Data ss:Type="Number">-0.39800000000000002</Data></Cell>
   </Row>
   <Row ss:AutoFitHeight="0">
    <Cell><Data ss:Type="String">AKR1C3</Data></Cell>
    <Cell><Data ss:Type="String">P42330</Data></Cell>
    <Cell><Data ss:Type="String">aldo-keto reductase family 1, member C3 (3-alpha hydroxysteroid dehydrogenase, type II)</Data></Cell>
    <Cell ss:StyleID="s74"><Data ss:Type="Number">4.0724000000000003E-2</Data></Cell>
    <Cell ss:StyleID="s74"><Data ss:Type="Number">0.45950000000000002</Data></Cell>
   </Row>
   <Row ss:AutoFitHeight="0">
    <Cell><Data ss:Type="String">CASP8</Data></Cell>
    <Cell><Data ss:Type="String">Q14790</Data></Cell>
    <Cell><Data ss:Type="String">caspase 8, apoptosis-related cysteine peptidase</Data></Cell>
    <Cell ss:StyleID="s74"><Data ss:Type="Number">4.0042000000000001E-2</Data></Cell>
    <Cell ss:StyleID="s74"><Data ss:Type="Number">-0.47299999999999998</Data></Cell>
   </Row>
   <Row ss:AutoFitHeight="0">
    <Cell><Data ss:Type="String">PTGIR</Data></Cell>
    <Cell><Data ss:Type="String">P43119</Data></Cell>
    <Cell><Data ss:Type="String">prostaglandin I2 (prostacyclin) receptor (IP)</Data></Cell>
    <Cell ss:StyleID="s74"><Data ss:Type="Number">4.0042000000000001E-2</Data></Cell>
    <Cell ss:StyleID="s74"><Data ss:Type="Number">0.44400000000000001</Data></Cell>
   </Row>
   <Row ss:AutoFitHeight="0">
    <Cell><Data ss:Type="String">HSP90B1</Data></Cell>
    <Cell><Data ss:Type="String">P14625</Data></Cell>
    <Cell><Data ss:Type="String">heat shock protein 90kDa beta (Grp94), member 1</Data></Cell>
    <Cell ss:StyleID="s74"><Data ss:Type="Number">3.9886999999999999E-2</Data></Cell>
    <Cell ss:StyleID="s74"><Data ss:Type="Number">0.54100000000000004</Data></Cell>
   </Row>
   <Row ss:AutoFitHeight="0">
    <Cell><Data ss:Type="String">FAM148B</Data></Cell>
    <Cell><Data ss:Type="String">A6NLJ0</Data></Cell>
    <Cell><Data ss:Type="String">family with sequence similarity 148, member B</Data></Cell>
    <Cell ss:StyleID="s74"><Data ss:Type="Number">3.7543E-2</Data></Cell>
    <Cell ss:StyleID="s74"><Data ss:Type="Number">0.34050000000000002</Data></Cell>
   </Row>
   <Row ss:AutoFitHeight="0">
    <Cell><Data ss:Type="String">POLR2E</Data></Cell>
    <Cell><Data ss:Type="String">P19388</Data></Cell>
    <Cell><Data ss:Type="String">polymerase (RNA) II (DNA directed) polypeptide E, 25kDa</Data></Cell>
    <Cell ss:StyleID="s74"><Data ss:Type="Number">3.7397E-2</Data></Cell>
    <Cell ss:StyleID="s74"><Data ss:Type="Number">0.52449999999999997</Data></Cell>
   </Row>
   <Row ss:AutoFitHeight="0">
    <Cell><Data ss:Type="String">MXI1</Data></Cell>
    <Cell><Data ss:Type="String">P50539</Data></Cell>
    <Cell><Data ss:Type="String">MAX interactor 1</Data></Cell>
    <Cell ss:StyleID="s74"><Data ss:Type="Number">3.6042999999999999E-2</Data></Cell>
    <Cell ss:StyleID="s74"><Data ss:Type="Number">0.46949999999999997</Data></Cell>
   </Row>
   <Row ss:AutoFitHeight="0">
    <Cell><Data ss:Type="String">IFITM2</Data></Cell>
    <Cell><Data ss:Type="String">Q01629</Data></Cell>
    <Cell><Data ss:Type="String">interferon induced transmembrane protein 2 (1-8D)</Data></Cell>
    <Cell ss:StyleID="s74"><Data ss:Type="Number">3.5503E-2</Data></Cell>
    <Cell ss:StyleID="s74"><Data ss:Type="Number">-0.53200000000000003</Data></Cell>
   </Row>
   <Row ss:AutoFitHeight="0">
    <Cell><Data ss:Type="String">LMAN2</Data></Cell>
    <Cell><Data ss:Type="String">Q12907</Data></Cell>
    <Cell><Data ss:Type="String">lectin, mannose-binding 2</Data></Cell>
    <Cell ss:StyleID="s74"><Data ss:Type="Number">3.5103000000000002E-2</Data></Cell>
    <Cell ss:StyleID="s74"><Data ss:Type="Number">0.48299999999999998</Data></Cell>
   </Row>
   <Row ss:AutoFitHeight="0">
    <Cell><Data ss:Type="String">CD81</Data></Cell>
    <Cell><Data ss:Type="String">P60033</Data></Cell>
    <Cell><Data ss:Type="String">CD81 molecule</Data></Cell>
    <Cell ss:StyleID="s74"><Data ss:Type="Number">3.4882000000000003E-2</Data></Cell>
    <Cell ss:StyleID="s74"><Data ss:Type="Number">-0.67700000000000005</Data></Cell>
   </Row>
   <Row ss:AutoFitHeight="0">
    <Cell><Data ss:Type="String">TIA1</Data></Cell>
    <Cell><Data ss:Type="String">P31483</Data></Cell>
    <Cell><Data ss:Type="String">TIA1 cytotoxic granule-associated RNA binding protein</Data></Cell>
    <Cell ss:StyleID="s74"><Data ss:Type="Number">3.4805000000000003E-2</Data></Cell>
    <Cell ss:StyleID="s74"><Data ss:Type="Number">0.45850000000000002</Data></Cell>
   </Row>
   <Row ss:AutoFitHeight="0">
    <Cell><Data ss:Type="String">KRT4</Data></Cell>
    <Cell><Data ss:Type="String">P19013</Data></Cell>
    <Cell><Data ss:Type="String">keratin 4</Data></Cell>
    <Cell ss:StyleID="s74"><Data ss:Type="Number">3.4429000000000001E-2</Data></Cell>
    <Cell ss:StyleID="s74"><Data ss:Type="Number">-0.49249999999999999</Data></Cell>
   </Row>
   <Row ss:AutoFitHeight="0">
    <Cell><Data ss:Type="String">NCOR2</Data></Cell>
    <Cell><Data ss:Type="String">Q9Y618</Data></Cell>
    <Cell><Data ss:Type="String">nuclear receptor co-repressor 2</Data></Cell>
    <Cell ss:StyleID="s74"><Data ss:Type="Number">3.4429000000000001E-2</Data></Cell>
    <Cell ss:StyleID="s74"><Data ss:Type="Number">0.47149999999999997</Data></Cell>
   </Row>
   <Row ss:AutoFitHeight="0">
    <Cell><Data ss:Type="String">MME</Data></Cell>
    <Cell><Data ss:Type="String">P08473</Data></Cell>
    <Cell><Data ss:Type="String">membrane metallo-endopeptidase</Data></Cell>
    <Cell ss:StyleID="s74"><Data ss:Type="Number">3.4069000000000002E-2</Data></Cell>
    <Cell ss:StyleID="s74"><Data ss:Type="Number">-0.58150000000000002</Data></Cell>
   </Row>
   <Row ss:AutoFitHeight="0">
    <Cell><Data ss:Type="String">BCL2L2</Data></Cell>
    <Cell><Data ss:Type="String">Q92843</Data></Cell>
    <Cell><Data ss:Type="String">BCL2-like 2</Data></Cell>
    <Cell ss:StyleID="s74"><Data ss:Type="Number">3.3391999999999998E-2</Data></Cell>
    <Cell ss:StyleID="s74"><Data ss:Type="Number">0.39900000000000002</Data></Cell>
   </Row>
   <Row ss:AutoFitHeight="0">
    <Cell><Data ss:Type="String">FUBP1</Data></Cell>
    <Cell><Data ss:Type="String">Q96AE4</Data></Cell>
    <Cell><Data ss:Type="String">far upstream element (FUSE) binding protein 1</Data></Cell>
    <Cell ss:StyleID="s74"><Data ss:Type="Number">3.3391999999999998E-2</Data></Cell>
    <Cell ss:StyleID="s74"><Data ss:Type="Number">0.55200000000000005</Data></Cell>
   </Row>
   <Row ss:AutoFitHeight="0">
    <Cell><Data ss:Type="String">EDNRA</Data></Cell>
    <Cell><Data ss:Type="String">P25101</Data></Cell>
    <Cell><Data ss:Type="String">endothelin receptor type A</Data></Cell>
    <Cell ss:StyleID="s74"><Data ss:Type="Number">3.2972000000000001E-2</Data></Cell>
    <Cell ss:StyleID="s74"><Data ss:Type="Number">-0.48799999999999999</Data></Cell>
   </Row>
   <Row ss:AutoFitHeight="0">
    <Cell><Data ss:Type="String">PHB</Data></Cell>
    <Cell><Data ss:Type="String">P35232</Data></Cell>
    <Cell><Data ss:Type="String">prohibitin</Data></Cell>
    <Cell ss:StyleID="s74"><Data ss:Type="Number">3.1605000000000001E-2</Data></Cell>
    <Cell ss:StyleID="s74"><Data ss:Type="Number">-0.34250000000000003</Data></Cell>
   </Row>
   <Row ss:AutoFitHeight="0">
    <Cell><Data ss:Type="String">PRNP</Data></Cell>
    <Cell><Data ss:Type="String">P04156</Data></Cell>
    <Cell><Data ss:Type="String">prion protein</Data></Cell>
    <Cell ss:StyleID="s74"><Data ss:Type="Number">3.1529000000000001E-2</Data></Cell>
    <Cell ss:StyleID="s74"><Data ss:Type="Number">0.39900000000000002</Data></Cell>
   </Row>
   <Row ss:AutoFitHeight="0">
    <Cell><Data ss:Type="String">TXNRD1</Data></Cell>
    <Cell><Data ss:Type="String">Q16881</Data></Cell>
    <Cell><Data ss:Type="String">thioredoxin reductase 1</Data></Cell>
    <Cell ss:StyleID="s74"><Data ss:Type="Number">3.1033000000000002E-2</Data></Cell>
    <Cell ss:StyleID="s74"><Data ss:Type="Number">0.3795</Data></Cell>
   </Row>
   <Row ss:AutoFitHeight="0">
    <Cell><Data ss:Type="String">AURKB</Data></Cell>
    <Cell><Data ss:Type="String">Q96GD4</Data></Cell>
    <Cell><Data ss:Type="String">aurora kinase B</Data></Cell>
    <Cell ss:StyleID="s74"><Data ss:Type="Number">3.0633000000000001E-2</Data></Cell>
    <Cell ss:StyleID="s74"><Data ss:Type="Number">0.3725</Data></Cell>
   </Row>
   <Row ss:AutoFitHeight="0">
    <Cell><Data ss:Type="String">NAT13</Data></Cell>
    <Cell><Data ss:Type="String">Q9GZZ1</Data></Cell>
    <Cell><Data ss:Type="String">N-acetyltransferase 13 (GCN5-related)</Data></Cell>
    <Cell ss:StyleID="s74"><Data ss:Type="Number">3.0438E-2</Data></Cell>
    <Cell ss:StyleID="s74"><Data ss:Type="Number">0.34649999999999997</Data></Cell>
   </Row>
   <Row ss:AutoFitHeight="0">
    <Cell><Data ss:Type="String">ENC1</Data></Cell>
    <Cell><Data ss:Type="String">O14682</Data></Cell>
    <Cell><Data ss:Type="String">ectodermal-neural cortex (with BTB-like domain)</Data></Cell>
    <Cell ss:StyleID="s74"><Data ss:Type="Number">2.9725999999999999E-2</Data></Cell>
    <Cell ss:StyleID="s74"><Data ss:Type="Number">-0.41799999999999998</Data></Cell>
   </Row>
   <Row ss:AutoFitHeight="0">
    <Cell><Data ss:Type="String">PPYR1</Data></Cell>
    <Cell><Data ss:Type="String">P50391</Data></Cell>
    <Cell><Data ss:Type="String">pancreatic polypeptide receptor 1</Data></Cell>
    <Cell ss:StyleID="s74"><Data ss:Type="Number">2.9703E-2</Data></Cell>
    <Cell ss:StyleID="s74"><Data ss:Type="Number">-0.749</Data></Cell>
   </Row>
   <Row ss:AutoFitHeight="0">
    <Cell><Data ss:Type="String">RIN1</Data></Cell>
    <Cell><Data ss:Type="String">Q13671</Data></Cell>
    <Cell><Data ss:Type="String">Ras and Rab interactor 1</Data></Cell>
    <Cell ss:StyleID="s74"><Data ss:Type="Number">2.9295000000000002E-2</Data></Cell>
    <Cell ss:StyleID="s74"><Data ss:Type="Number">0.64</Data></Cell>
   </Row>
   <Row ss:AutoFitHeight="0">
    <Cell><Data ss:Type="String">SLC17A1</Data></Cell>
    <Cell><Data ss:Type="String">Q14916</Data></Cell>
    <Cell><Data ss:Type="String">solute carrier family 17 (sodium phosphate), member 1</Data></Cell>
    <Cell ss:StyleID="s74"><Data ss:Type="Number">2.8788999999999999E-2</Data></Cell>
    <Cell ss:StyleID="s74"><Data ss:Type="Number">0.62549999999999994</Data></Cell>
   </Row>
   <Row ss:AutoFitHeight="0">
    <Cell><Data ss:Type="String">ABCB1</Data></Cell>
    <Cell><Data ss:Type="String">P08183</Data></Cell>
    <Cell><Data ss:Type="String">ATP-binding cassette, sub-family B (MDR/TAP), member 1</Data></Cell>
    <Cell ss:StyleID="s74"><Data ss:Type="Number">2.8381E-2</Data></Cell>
    <Cell ss:StyleID="s74"><Data ss:Type="Number">0.66100000000000003</Data></Cell>
   </Row>
   <Row ss:AutoFitHeight="0">
    <Cell><Data ss:Type="String">CDKN2A</Data></Cell>
    <Cell><Data ss:Type="String">P42771</Data></Cell>
    <Cell><Data ss:Type="String">cyclin-dependent kinase inhibitor 2A (melanoma, p16, inhibits CDK4)</Data></Cell>
    <Cell ss:StyleID="s74"><Data ss:Type="Number">2.7899E-2</Data></Cell>
    <Cell ss:StyleID="s74"><Data ss:Type="Number">-0.53049999999999997</Data></Cell>
   </Row>
   <Row ss:AutoFitHeight="0">
    <Cell><Data ss:Type="String">GJB1</Data></Cell>
    <Cell><Data ss:Type="String">P08034</Data></Cell>
    <Cell><Data ss:Type="String">gap junction protein, beta 1, 32kDa</Data></Cell>
    <Cell ss:StyleID="s74"><Data ss:Type="Number">2.6037999999999999E-2</Data></Cell>
    <Cell ss:StyleID="s74"><Data ss:Type="Number">-0.60199999999999998</Data></Cell>
   </Row>
   <Row ss:AutoFitHeight="0">
    <Cell><Data ss:Type="String">CDKN3</Data></Cell>
    <Cell><Data ss:Type="String">Q16667</Data></Cell>
    <Cell><Data ss:Type="String">cyclin-dependent kinase inhibitor 3</Data></Cell>
    <Cell ss:StyleID="s74"><Data ss:Type="Number">2.4722999999999998E-2</Data></Cell>
    <Cell ss:StyleID="s74"><Data ss:Type="Number">0.36449999999999999</Data></Cell>
   </Row>
   <Row ss:AutoFitHeight="0">
    <Cell><Data ss:Type="String">SFRS18</Data></Cell>
    <Cell><Data ss:Type="String">Q8TF01</Data></Cell>
    <Cell><Data ss:Type="String">splicing factor, arginine/serine-rich 18</Data></Cell>
    <Cell ss:StyleID="s74"><Data ss:Type="Number">2.4722999999999998E-2</Data></Cell>
    <Cell ss:StyleID="s74"><Data ss:Type="Number">0.42049999999999998</Data></Cell>
   </Row>
   <Row ss:AutoFitHeight="0">
    <Cell><Data ss:Type="String">BCAS1</Data></Cell>
    <Cell><Data ss:Type="String">O75363</Data></Cell>
    <Cell><Data ss:Type="String">breast carcinoma amplified sequence 1</Data></Cell>
    <Cell ss:StyleID="s74"><Data ss:Type="Number">2.4288000000000001E-2</Data></Cell>
    <Cell ss:StyleID="s74"><Data ss:Type="Number">0.8085</Data></Cell>
   </Row>
   <Row ss:AutoFitHeight="0">
    <Cell><Data ss:Type="String">GBP1</Data></Cell>
    <Cell><Data ss:Type="String">P32455</Data></Cell>
    <Cell><Data ss:Type="String">guanylate binding protein 1, interferon-inducible, 67kDa</Data></Cell>
    <Cell ss:StyleID="s74"><Data ss:Type="Number">2.4288000000000001E-2</Data></Cell>
    <Cell ss:StyleID="s74"><Data ss:Type="Number">0.66549999999999998</Data></Cell>
   </Row>
   <Row ss:AutoFitHeight="0">
    <Cell><Data ss:Type="String">PAPOLA</Data></Cell>
    <Cell><Data ss:Type="String">P51003</Data></Cell>
    <Cell><Data ss:Type="String">poly(A) polymerase alpha</Data></Cell>
    <Cell ss:StyleID="s74"><Data ss:Type="Number">2.4288000000000001E-2</Data></Cell>
    <Cell ss:StyleID="s74"><Data ss:Type="Number">-0.4365</Data></Cell>
   </Row>
   <Row ss:AutoFitHeight="0">
    <Cell><Data ss:Type="String">TNPO3</Data></Cell>
    <Cell><Data ss:Type="String">Q9Y5L0</Data></Cell>
    <Cell><Data ss:Type="String">transportin 3</Data></Cell>
    <Cell ss:StyleID="s74"><Data ss:Type="Number">2.4288000000000001E-2</Data></Cell>
    <Cell ss:StyleID="s74"><Data ss:Type="Number">0.59799999999999998</Data></Cell>
   </Row>
   <Row ss:AutoFitHeight="0">
    <Cell><Data ss:Type="String">EPCAM</Data></Cell>
    <Cell><Data ss:Type="String">P16422</Data></Cell>
    <Cell><Data ss:Type="String">epithelial cell adhesion molecule</Data></Cell>
    <Cell ss:StyleID="s74"><Data ss:Type="Number">2.3803000000000001E-2</Data></Cell>
    <Cell ss:StyleID="s74"><Data ss:Type="Number">0.62949999999999995</Data></Cell>
   </Row>
   <Row ss:AutoFitHeight="0">
    <Cell><Data ss:Type="String">DAB2</Data></Cell>
    <Cell><Data ss:Type="String">P98082</Data></Cell>
    <Cell><Data ss:Type="String">disabled homolog 2, mitogen-responsive phosphoprotein (Drosophila)</Data></Cell>
    <Cell ss:StyleID="s74"><Data ss:Type="Number">2.3657999999999998E-2</Data></Cell>
    <Cell ss:StyleID="s74"><Data ss:Type="Number">0.69450000000000001</Data></Cell>
   </Row>
   <Row ss:AutoFitHeight="0">
    <Cell><Data ss:Type="String">MTA1</Data></Cell>
    <Cell><Data ss:Type="String">Q13330</Data></Cell>
    <Cell><Data ss:Type="String">metastasis associated 1</Data></Cell>
    <Cell ss:StyleID="s74"><Data ss:Type="Number">2.3657999999999998E-2</Data></Cell>
    <Cell ss:StyleID="s74"><Data ss:Type="Number">0.63300000000000001</Data></Cell>
   </Row>
   <Row ss:AutoFitHeight="0">
    <Cell><Data ss:Type="String">GRB10</Data></Cell>
    <Cell><Data ss:Type="String">Q13322</Data></Cell>
    <Cell><Data ss:Type="String">growth factor receptor-bound protein 10</Data></Cell>
[truncated: 1,048,441 more chars]
